# Supplementary material for: EEGgui: a program used to detect electroencephalogram anomalies after traumatic brain injury
Source: Source Code Biol Med. 2013 May 21;8:12. doi: 10.1186/1751-0473-8-12 (PMC3673894; doi:10.1186/1751-0473-8-12)
Supplement: Additional file 1 — Timelock.m: a function that places Not A Number (NaN) in place of missing data. [file 1751-0473-8-12-S1.zip]

Archive with 29 entries (29 files):
- 2002468826834285_add1.m
- 2002468826834285_add10.m
- 2002468826834285_add11.m
- 2002468826834285_add12.m
- 2002468826834285_add13.m
- 2002468826834285_add14.m
- 2002468826834285_add15.m
- 2002468826834285_add16.m
- 2002468826834285_add17.m
- 2002468826834285_add18.m
- 2002468826834285_add19.m
- 2002468826834285_add2.mat
- 2002468826834285_add20.m
- 2002468826834285_add21.m
- 2002468826834285_add22.m
- 2002468826834285_add23.m
- 2002468826834285_add24.m
- 2002468826834285_add25.m
- 2002468826834285_add26.pptx
- 2002468826834285_add27.txt
- 2002468826834285_add28.txt
- 2002468826834285_add29.txt
- 2002468826834285_add3.m
- 2002468826834285_add4.m
- 2002468826834285_add5.m
- 2002468826834285_add6.fig
- 2002468826834285_add7.m
- 2002468826834285_add8.m
- 2002468826834285_add9.fig
