# Supplementary material for: EEGgui: a program used to detect electroencephalogram anomalies after traumatic brain injury
Source: Source Code Biol Med. 2013 May 21;8:12. doi: 10.1186/1751-0473-8-12 (PMC3673894; doi:10.1186/1751-0473-8-12)
Supplement: Additional file 1 — Timelock.m: a function that places Not A Number (NaN) in place of missing data. [file 1751-0473-8-12-S1.zip › 2002468826834285_add1.m]

clear combs1 combs2 combs3 combs4 combs5
combs1=zeros(6,1);
combs2=zeros(15,1);
combs3=zeros(20,1);
combs4=zeros(15,1);
combs5=zeros(6,1);

for cycle=1:900
    if sigRawData(cycle,1)~=0 &&... %Delta Only
         sigRawData(cycle,2)==0 &&...
         sigRawData(cycle,3)==0 &&...
         sigRawData(cycle,4)==0 &&...
         sigRawData(cycle,5)==0 &&...
         sigRawData(cycle,6)==0;
        
        
         combs1(1)=combs1(1)+1;
     
    elseif sigRawData(cycle,2)~=0 &&... %Theta Only
         sigRawData(cycle,1)==0 &&...
         sigRawData(cycle,3)==0 &&...
         sigRawData(cycle,4)==0 &&...
         sigRawData(cycle,5)==0 &&...
         sigRawData(cycle,6)==0;  
      
         combs1(2)=combs1(2)+1;
         
    elseif sigRawData(cycle,3)~=0 &&... %Alpha Only
         sigRawData(cycle,1)==0 &&...
         sigRawData(cycle,2)==0 &&...
         sigRawData(cycle,4)==0 &&...
         sigRawData(cycle,5)==0 &&...
         sigRawData(cycle,6)==0;  
      
         combs1(3)=combs1(3)+1;
         
    elseif sigRawData(cycle,4)~=0 &&... %Beta1 Only
         sigRawData(cycle,1)==0 &&...
         sigRawData(cycle,2)==0 &&...
         sigRawData(cycle,3)==0 &&...
         sigRawData(cycle,5)==0 &&...
         sigRawData(cycle,6)==0;  
      
         combs1(4)=combs1(4)+1;
         
    elseif sigRawData(cycle,5)~=0 &&... %Beta2 Only
         sigRawData(cycle,1)==0 &&...
         sigRawData(cycle,2)==0 &&...
         sigRawData(cycle,3)==0 &&...
         sigRawData(cycle,4)==0 &&...
         sigRawData(cycle,6)==0;  
      
         combs1(5)=combs1(5)+1;
        
    elseif sigRawData(cycle,6)~=0 &&... %Gamma Only
         sigRawData(cycle,1)==0 &&...
         sigRawData(cycle,2)==0 &&...
         sigRawData(cycle,3)==0 &&...
         sigRawData(cycle,4)==0 &&...
         sigRawData(cycle,5)==0;  
      
         combs1(6)=combs1(6)+1;
         
    elseif sigRawData(cycle,1)~=0 && sigRawData(cycle,2)~=0 &&... %Delta & Theta Only
         sigRawData(cycle,3)==0 &&...
         sigRawData(cycle,4)==0 &&...
         sigRawData(cycle,5)==0 &&...
         sigRawData(cycle,6)==0;  
      
         combs2(1)=combs2(1)+1;
         
    elseif sigRawData(cycle,1)~=0 && sigRawData(cycle,3)~=0 &&... %Delta & Alpha Only
         sigRawData(cycle,2)==0 &&...
         sigRawData(cycle,4)==0 &&...
         sigRawData(cycle,5)==0 &&...
         sigRawData(cycle,6)==0;  
      
         combs2(2)=combs2(2)+1;
         
    elseif sigRawData(cycle,1)~=0 && sigRawData(cycle,4)~=0 &&... %Delta & Beta1 Only
         sigRawData(cycle,2)==0 &&...
         sigRawData(cycle,3)==0 &&...
         sigRawData(cycle,5)==0 &&...
         sigRawData(cycle,6)==0;  
      
         combs2(3)=combs2(3)+1;
         
    elseif sigRawData(cycle,1)~=0 && sigRawData(cycle,5)~=0 &&... %Delta & Beta2 Only
         sigRawData(cycle,2)==0 &&...
         sigRawData(cycle,3)==0 &&...
         sigRawData(cycle,4)==0 &&...
         sigRawData(cycle,6)==0;  
      
         combs2(4)=combs2(4)+1;
         
    elseif sigRawData(cycle,1)~=0 && sigRawData(cycle,6)~=0 &&... %Delta & Gamma Only
         sigRawData(cycle,2)==0 &&...
         sigRawData(cycle,3)==0 &&...
         sigRawData(cycle,4)==0 &&...
         sigRawData(cycle,5)==0;  
      
         combs2(5)=combs2(5)+1;
         
    elseif sigRawData(cycle,2)~=0 && sigRawData(cycle,3)~=0 &&... %Theta & Alpha Only
         sigRawData(cycle,1)==0 &&...
         sigRawData(cycle,4)==0 &&...
         sigRawData(cycle,5)==0 &&...
         sigRawData(cycle,6)==0;  
      
         combs2(6)=combs2(6)+1;
         
    elseif sigRawData(cycle,2)~=0 && sigRawData(cycle,4)~=0 &&... %Theta & Beta1 Only
         sigRawData(cycle,1)==0 &&...
         sigRawData(cycle,3)==0 &&...
         sigRawData(cycle,5)==0 &&...
         sigRawData(cycle,6)==0;  
      
         combs2(7)=combs2(7)+1;
         
    elseif sigRawData(cycle,2)~=0 && sigRawData(cycle,5)~=0 &&... %Theta & Beta2 Only
         sigRawData(cycle,1)==0 &&...
         sigRawData(cycle,3)==0 &&...
         sigRawData(cycle,4)==0 &&...
         sigRawData(cycle,6)==0;  
      
         combs2(8)=combs2(8)+1;
         
    elseif sigRawData(cycle,2)~=0 && sigRawData(cycle,6)~=0 &&... %Theta & Gamma Only
         sigRawData(cycle,1)==0 &&...
         sigRawData(cycle,3)==0 &&...
         sigRawData(cycle,4)==0 &&...
         sigRawData(cycle,5)==0;  
      
         combs2(9)=combs2(9)+1;
         
    elseif sigRawData(cycle,3)~=0 && sigRawData(cycle,4)~=0 &&... %Alpha & Beta1 Only
         sigRawData(cycle,1)==0 &&...
         sigRawData(cycle,2)==0 &&...
         sigRawData(cycle,5)==0 &&...
         sigRawData(cycle,6)==0;  
      
         combs2(10)=combs2(10)+1;
         
    elseif sigRawData(cycle,3)~=0 && sigRawData(cycle,5)~=0 &&... %Alpha & Beta2 Only
         sigRawData(cycle,1)==0 &&...
         sigRawData(cycle,2)==0 &&...
         sigRawData(cycle,4)==0 &&...
         sigRawData(cycle,6)==0;  
      
         combs2(11)=combs2(11)+1;
         
    elseif sigRawData(cycle,3)~=0 && sigRawData(cycle,6)~=0 &&... %Alpha & Gamma Only
         sigRawData(cycle,1)==0 &&...
         sigRawData(cycle,2)==0 &&...
         sigRawData(cycle,4)==0 &&...
         sigRawData(cycle,5)==0;  
      
         combs2(12)=combs2(12)+1;
         
    elseif sigRawData(cycle,4)~=0 && sigRawData(cycle,5)~=0 &&... %Beta1 & Beta2 Only
         sigRawData(cycle,1)==0 &&...
         sigRawData(cycle,2)==0 &&...
         sigRawData(cycle,3)==0 &&...
         sigRawData(cycle,6)==0;  
      
         combs2(13)=combs2(13)+1;
         
    elseif sigRawData(cycle,4)~=0 && sigRawData(cycle,6)~=0 &&... %Beta1 & Gamma Only
         sigRawData(cycle,1)==0 &&...
         sigRawData(cycle,2)==0 &&...
         sigRawData(cycle,3)==0 &&...
         sigRawData(cycle,5)==0;  
      
         combs2(14)=combs2(14)+1;
         
    elseif sigRawData(cycle,5)~=0 && sigRawData(cycle,6)~=0 &&... %Beta2 & Gamma Only
         sigRawData(cycle,3)==0 &&...
         sigRawData(cycle,4)==0 &&...
         sigRawData(cycle,5)==0 &&...
         sigRawData(cycle,6)==0;  
      
         combs2(15)=combs2(15)+1;
         
    elseif sigRawData(cycle,1)~=0 && sigRawData(cycle,2)~=0 && sigRawData(cycle,3)~=0 &&... %Delta & Theta & Alpha Only
         sigRawData(cycle,4)==0 &&...
         sigRawData(cycle,5)==0 &&...
         sigRawData(cycle,6)==0;  
      
         combs3(1)=combs2(1)+1;
         
    elseif sigRawData(cycle,1)~=0 && sigRawData(cycle,2)~=0 && sigRawData(cycle,3)~=0 &&... %Delta & Theta & Alpha Only
         sigRawData(cycle,4)==0 &&...
         sigRawData(cycle,5)==0 &&...
         sigRawData(cycle,6)==0;  
      
         combs3(1)=combs2(1)+1;
         
    elseif sigRawData(cycle,1)~=0 && sigRawData(cycle,2)~=0 && sigRawData(cycle,4)~=0 &&... %Delta & Theta & Beta1 Only
         sigRawData(cycle,3)==0 &&...
         sigRawData(cycle,5)==0 &&...
         sigRawData(cycle,6)==0;  
      
         combs3(2)=combs2(2)+1;
         
    elseif sigRawData(cycle,1)~=0 && sigRawData(cycle,2)~=0 && sigRawData(cycle,5)~=0 &&... %Delta & Theta & Beta2 Only
         sigRawData(cycle,3)==0 &&...
         sigRawData(cycle,4)==0 &&...
         sigRawData(cycle,6)==0;  
      
         combs3(3)=combs2(3)+1;
         
    elseif sigRawData(cycle,1)~=0 && sigRawData(cycle,2)~=0 && sigRawData(cycle,6)~=0 &&... %Delta & Theta & Gamma Only
         sigRawData(cycle,3)==0 &&...
         sigRawData(cycle,4)==0 &&...
         sigRawData(cycle,5)==0;  
      
         combs3(4)=combs2(4)+1;
         
    elseif sigRawData(cycle,1)~=0 && sigRawData(cycle,3)~=0 && sigRawData(cycle,4)~=0 &&... %Delta & Alpha & Beta1 Only
         sigRawData(cycle,2)==0 &&...
         sigRawData(cycle,5)==0 &&...
         sigRawData(cycle,6)==0;  
      
         combs3(5)=combs2(5)+1;
         
    elseif sigRawData(cycle,1)~=0 && sigRawData(cycle,3)~=0 && sigRawData(cycle,5)~=0 &&... %Delta & Alpha & Beta2 Only
         sigRawData(cycle,2)==0 &&...
         sigRawData(cycle,4)==0 &&...
         sigRawData(cycle,6)==0;  
      
         combs3(6)=combs2(6)+1;
         
    elseif sigRawData(cycle,1)~=0 && sigRawData(cycle,3)~=0 && sigRawData(cycle,6)~=0 &&... %Delta & Alpha & Gamma Only
         sigRawData(cycle,2)==0 &&...
         sigRawData(cycle,4)==0 &&...
         sigRawData(cycle,5)==0;  
      
         combs3(7)=combs2(7)+1;
         
    elseif sigRawData(cycle,1)~=0 && sigRawData(cycle,4)~=0 && sigRawData(cycle,5)~=0 &&... %Delta & Beta1 & Beta2 Only
         sigRawData(cycle,2)==0 &&...
         sigRawData(cycle,3)==0 &&...
         sigRawData(cycle,6)==0;  
      
         combs3(8)=combs2(8)+1;
         
    elseif sigRawData(cycle,1)~=0 && sigRawData(cycle,4)~=0 && sigRawData(cycle,6)~=0 &&... %Delta & Beta1 & Gamma Only
         sigRawData(cycle,2)==0 &&...
         sigRawData(cycle,3)==0 &&...
         sigRawData(cycle,5)==0;  
      
         combs3(9)=combs2(9)+1;
         
    elseif sigRawData(cycle,1)~=0 && sigRawData(cycle,5)~=0 && sigRawData(cycle,6)~=0 &&... %Delta & Beta2 & Gamma Only
         sigRawData(cycle,2)==0 &&...
         sigRawData(cycle,3)==0 &&...
         sigRawData(cycle,4)==0;  
      
         combs3(10)=combs2(10)+1;
         
    elseif sigRawData(cycle,2)~=0 && sigRawData(cycle,3)~=0 && sigRawData(cycle,4)~=0 &&... %Theta & Alpha & Beta1 Only
         sigRawData(cycle,1)==0 &&...
         sigRawData(cycle,5)==0 &&...
         sigRawData(cycle,6)==0;  
      
         combs3(11)=combs2(11)+1;
         
    elseif sigRawData(cycle,2)~=0 && sigRawData(cycle,3)~=0 && sigRawData(cycle,5)~=0 &&... %Theta & Alpha & Beta2 Only
         sigRawData(cycle,1)==0 &&...
         sigRawData(cycle,4)==0 &&...
         sigRawData(cycle,6)==0;  
      
         combs3(12)=combs2(12)+1;
         
    elseif sigRawData(cycle,2)~=0 && sigRawData(cycle,3)~=0 && sigRawData(cycle,6)~=0 &&... %Theta & Alpha & Gamma Only
         sigRawData(cycle,1)==0 &&...
         sigRawData(cycle,4)==0 &&...
         sigRawData(cycle,5)==0;  
      
         combs3(13)=combs2(13)+1;
         
    elseif sigRawData(cycle,2)~=0 && sigRawData(cycle,4)~=0 && sigRawData(cycle,5)~=0 &&... %Theta & Beta1 & Beta2 Only
         sigRawData(cycle,1)==0 &&...
         sigRawData(cycle,3)==0 &&...
         sigRawData(cycle,6)==0;  
      
         combs3(14)=combs2(14)+1;
         
    elseif sigRawData(cycle,2)~=0 && sigRawData(cycle,4)~=0 && sigRawData(cycle,6)~=0 &&... %Theta & Beta1 & Gamma Only
         sigRawData(cycle,1)==0 &&...
         sigRawData(cycle,3)==0 &&...
         sigRawData(cycle,5)==0;  
      
         combs3(15)=combs2(15)+1;
         
    elseif sigRawData(cycle,2)~=0 && sigRawData(cycle,5)~=0 && sigRawData(cycle,6)~=0 &&... %Theta & Beta2 & Gamma Only
         sigRawData(cycle,1)==0 &&...
         sigRawData(cycle,3)==0 &&...
         sigRawData(cycle,4)==0;  
      
         combs3(16)=combs2(16)+1;
         
    elseif sigRawData(cycle,3)~=0 && sigRawData(cycle,4)~=0 && sigRawData(cycle,5)~=0 &&... %Alpha & Beta1 & Beta2 Only
         sigRawData(cycle,1)==0 &&...
         sigRawData(cycle,2)==0 &&...
         sigRawData(cycle,6)==0;  
      
         combs3(17)=combs2(17)+1;
         
    elseif sigRawData(cycle,3)~=0 && sigRawData(cycle,4)~=0 && sigRawData(cycle,6)~=0 &&... %Alpha & Beta1 & Gamma Only
         sigRawData(cycle,1)==0 &&...
         sigRawData(cycle,2)==0 &&...
         sigRawData(cycle,5)==0;  
      
         combs3(18)=combs2(18)+1;
         
    elseif sigRawData(cycle,3)~=0 && sigRawData(cycle,5)~=0 && sigRawData(cycle,6)~=0 &&... %Alpha & Beta2 & Gamma Only
         sigRawData(cycle,1)==0 &&...
         sigRawData(cycle,2)==0 &&...
         sigRawData(cycle,4)==0;  
      
         combs3(19)=combs2(19)+1;
         
    elseif sigRawData(cycle,4)~=0 && sigRawData(cycle,5)~=0 && sigRawData(cycle,6)~=0 &&... %Beta1 & Beta2 & Gamma Only
         sigRawData(cycle,1)==0 &&...
         sigRawData(cycle,2)==0 &&...
         sigRawData(cycle,3)==0;  
      
         combs3(20)=combs2(20)+1;
    
    elseif sigRawData(cycle,1)~=0 && sigRawData(cycle,2)~=0 && sigRawData(cycle,3)~=0 && sigRawData(cycle,4)~=0 &&... %Delta & Theta & Alpha & Beta1
         sigRawData(cycle,5)==0 &&...
         sigRawData(cycle,6)==0;
      
         combs4(1)=combs4(1)+1;
          
    elseif sigRawData(cycle,1)~=0 && sigRawData(cycle,2)~=0 && sigRawData(cycle,3)~=0 && sigRawData(cycle,5)~=0 &&... %Delta & Theta & Alpha & Beta2
         sigRawData(cycle,4)==0 &&...
         sigRawData(cycle,6)==0;
      
         combs4(2)=combs4(2)+1;
          
    elseif sigRawData(cycle,1)~=0 && sigRawData(cycle,2)~=0 && sigRawData(cycle,3)~=0 && sigRawData(cycle,6)~=0 &&... %Delta & Theta & Alpha & Gamma
         sigRawData(cycle,4)==0 &&...
         sigRawData(cycle,5)==0;
      
         combs4(3)=combs4(3)+1;
          
    elseif sigRawData(cycle,1)~=0 && sigRawData(cycle,2)~=0 && sigRawData(cycle,4)~=0 && sigRawData(cycle,5)~=0 &&... %Delta & Theta & Beta1 & Beta2
         sigRawData(cycle,3)==0 &&...
         sigRawData(cycle,6)==0;
      
         combs4(4)=combs4(4)+1;
          
    elseif sigRawData(cycle,1)~=0 && sigRawData(cycle,2)~=0 && sigRawData(cycle,4)~=0 && sigRawData(cycle,6)~=0 &&... %Delta & Theta & Beta1 & Gamma
         sigRawData(cycle,3)==0 &&...
         sigRawData(cycle,5)==0;
      
         combs4(5)=combs4(5)+1;
          
    elseif sigRawData(cycle,1)~=0 && sigRawData(cycle,2)~=0 && sigRawData(cycle,5)~=0 && sigRawData(cycle,6)~=0 &&... %Delta & Theta & Beta2 & Gamma
         sigRawData(cycle,3)==0 &&...
         sigRawData(cycle,4)==0;
      
         combs4(6)=combs4(6)+1;
          
    elseif sigRawData(cycle,1)~=0 && sigRawData(cycle,3)~=0 && sigRawData(cycle,4)~=0 && sigRawData(cycle,5)~=0 &&... %Delta & Alpha & Beta1 & Beta2 
         sigRawData(cycle,2)==0 &&...
         sigRawData(cycle,6)==0;
      
         combs4(7)=combs4(7)+1;
          
    elseif sigRawData(cycle,1)~=0 && sigRawData(cycle,3)~=0 && sigRawData(cycle,4)~=0 && sigRawData(cycle,6)~=0 &&... %Delta & Alpha & Beta1 & Gamma 
         sigRawData(cycle,2)==0 &&...
         sigRawData(cycle,5)==0;
      
         combs4(8)=combs4(8)+1;
          
    elseif sigRawData(cycle,1)~=0 && sigRawData(cycle,3)~=0 && sigRawData(cycle,5)~=0 && sigRawData(cycle,6)~=0 &&... %Delta & Alpha & Beta2 & Gamma 
         sigRawData(cycle,2)==0 &&...
         sigRawData(cycle,4)==0;
      
         combs4(9)=combs4(9)+1;
          
    elseif sigRawData(cycle,1)~=0 && sigRawData(cycle,4)~=0 && sigRawData(cycle,5)~=0 && sigRawData(cycle,6)~=0 &&... %Delta & Beta1 & Beta2 & Gmma 
         sigRawData(cycle,2)==0 &&...
         sigRawData(cycle,3)==0;
      
         combs4(10)=combs4(10)+1;
          
    elseif sigRawData(cycle,2)~=0 && sigRawData(cycle,3)~=0 && sigRawData(cycle,4)~=0 && sigRawData(cycle,5)~=0 &&... %Theta & Alpha & Beta1 & Beta2
         sigRawData(cycle,1)==0 &&...
         sigRawData(cycle,6)==0;
      
         combs4(11)=combs4(11)+1;
          
    elseif sigRawData(cycle,2)~=0 && sigRawData(cycle,3)~=0 && sigRawData(cycle,4)~=0 && sigRawData(cycle,6)~=0 &&... %Theta & Alpha & Beta1 & Gamma
         sigRawData(cycle,1)==0 &&...
         sigRawData(cycle,5)==0;
      
         combs4(12)=combs4(12)+1;
          
    elseif sigRawData(cycle,2)~=0 && sigRawData(cycle,3)~=0 && sigRawData(cycle,5)~=0 && sigRawData(cycle,6)~=0 &&... %Theta & Alpha & Beta2 & Gamma
         sigRawData(cycle,1)==0 &&...
         sigRawData(cycle,4)==0;
      
         combs4(13)=combs4(13)+1;
          
    elseif sigRawData(cycle,2)~=0 && sigRawData(cycle,4)~=0 && sigRawData(cycle,5)~=0 && sigRawData(cycle,6)~=0 &&... %Theta & Beta1 & Beta2 & Gamma Only
         sigRawData(cycle,1)==0 &&...
         sigRawData(cycle,3)==0;
      
         combs4(14)=combs4(14)+1;
          
    elseif sigRawData(cycle,3)~=0 && sigRawData(cycle,4)~=0 && sigRawData(cycle,5)~=0 && sigRawData(cycle,6)~=0 &&... %Alpha & Beta1 & Beta2 & Gamma Only
         sigRawData(cycle,1)==0 &&...
         sigRawData(cycle,2)==0;
      
         combs4(15)=combs4(15)+1;
         
    elseif sigRawData(cycle,1)~=0 && sigRawData(cycle,2)~=0 && sigRawData(cycle,3)~=0 && sigRawData(cycle,4)~=0 && sigRawData(cycle,5)~=0 &&... %Delta & Theta & Alpha & Beta1 & Beta2
         sigRawData(cycle,6)==0;
      
         combs5(1)=combs5(1)+1;
         
    elseif sigRawData(cycle,1)~=0 && sigRawData(cycle,2)~=0 && sigRawData(cycle,3)~=0 && sigRawData(cycle,4)~=0 && sigRawData(cycle,6)~=0 &&... %Delta & Theta & Alpha & Beta1 & Gamma
         sigRawData(cycle,5)==0;
      
         combs5(2)=combs5(2)+1;
         
    elseif sigRawData(cycle,1)~=0 && sigRawData(cycle,2)~=0 && sigRawData(cycle,3)~=0 && sigRawData(cycle,5)~=0 && sigRawData(cycle,6)~=0 &&... %Delta & Theta & Alpha & Beta2 & Gamma
         sigRawData(cycle,4)==0;
      
         combs5(3)=combs5(3)+1;
         
    elseif sigRawData(cycle,1)~=0 && sigRawData(cycle,2)~=0 && sigRawData(cycle,4)~=0 && sigRawData(cycle,5)~=0 && sigRawData(cycle,6)~=0 &&... %Delta & Theta & Beta1 & Beta2 & Gamma
         sigRawData(cycle,3)==0;
      
         combs5(4)=combs5(4)+1;
         
    elseif sigRawData(cycle,1)~=0 && sigRawData(cycle,3)~=0 && sigRawData(cycle,4)~=0 && sigRawData(cycle,5)~=0 && sigRawData(cycle,6)~=0 &&... %Delta & Alpha & Beta1 & Beta2 & Gamma
         sigRawData(cycle,2)==0;
      
         combs5(5)=combs5(5)+1;
         
    elseif sigRawData(cycle,2)~=0 && sigRawData(cycle,3)~=0 && sigRawData(cycle,4)~=0 && sigRawData(cycle,5)~=0 && sigRawData(cycle,6)~=0 &&... %Theta & Alpha & Beta1 & Beta2 & Gamma
         sigRawData(cycle,1)==0;
      
         combs5(6)=combs5(6)+1;
         
    end
end
