# Supplementary material for: EEGgui: a program used to detect electroencephalogram anomalies after traumatic brain injury
Source: Source Code Biol Med. 2013 May 21;8:12. doi: 10.1186/1751-0473-8-12 (PMC3673894; doi:10.1186/1751-0473-8-12)
Supplement: Additional file 1 — Timelock.m: a function that places Not A Number (NaN) in place of missing data. [file 1751-0473-8-12-S1.zip › 2002468826834285_add10.m]

function varargout = EEGpsd(varargin)
% EEGPSD MATLAB code for EEGpsd.fig
%      EEGPSD, by itself, creates a new EEGPSD or raises the existing
%      singleton*.
%
%      H = EEGPSD returns the handle to a new EEGPSD or the handle to
%      the existing singleton*.
%
%      EEGPSD('CALLBACK',hObject,eventData,handles,...) calls the local
%      function named CALLBACK in EEGPSD.M with the given input arguments.
%
%      EEGPSD('Property','Value',...) creates a new EEGPSD or raises the
%      existing singleton*.  Starting from the left, property value pairs are
%      applied to the GUI before EEGpsd_OpeningFcn gets called.  An
%      unrecognized property name or invalid value makes property application
%      stop.  All inputs are passed to EEGpsd_OpeningFcn via varargin.
%
%      *See GUI Options on GUIDE's Tools menu.  Choose "GUI allows only one
%      instance to run (singleton)".
%
% See also: GUIDE, GUIDATA, GUIHANDLES

% Edit the above text to modify the response to help EEGpsd

% Last Modified by GUIDE v2.5 04-Oct-2012 10:51:36

% Begin initialization code - DO NOT EDIT
gui_Singleton = 1;
gui_State = struct('gui_Name',       mfilename, ...
                   'gui_Singleton',  gui_Singleton, ...
                   'gui_OpeningFcn', @EEGpsd_OpeningFcn, ...
                   'gui_OutputFcn',  @EEGpsd_OutputFcn, ...
                   'gui_LayoutFcn',  [] , ...
                   'gui_Callback',   []);
if nargin && ischar(varargin{1})
    gui_State.gui_Callback = str2func(varargin{1});
end

if nargout
    [varargout{1:nargout}] = gui_mainfcn(gui_State, varargin{:});
else
    gui_mainfcn(gui_State, varargin{:});
end
% End initialization code - DO NOT EDIT


% --- Executes just before EEGpsd is made visible.
function EEGpsd_OpeningFcn(hObject, eventdata, handles, varargin)
% This function has no output args, see OutputFcn.
% hObject    handle to figure
% eventdata  reserved - to be defined in a future version of MATLAB
% handles    structure with handles and user data (see GUIDATA)
% varargin   command line arguments to EEGpsd (see VARARGIN)
global data2
axes(handles.axesData) 
plot(data2(2,:));

% % get current axes
% p=gca;
% 
% Fs=2000; % Sampling rate
% 
% %% Get axes coordinates of rubberband box
% waitforbuttonpress
% strt=get(p,'currentpoint');
% frect=rbbox;
% fin=get(p,'currentpoint');ct=rbbox;
% 
% a=strt(1);
% b=fin(2);
% c=data2(2,a:b);
% t=1/Fs:1/Fs:length(c)/Fs;
% 
% d=pwelch(c,512,[],1024,2000);

% axes(handles.axesPSD) 
% plot(d);
% Choose default command line output for EEGpsd
handles.output = hObject;

% Update handles structure
guidata(hObject, handles);

% UIWAIT makes EEGpsd wait for user response (see UIRESUME)
% uiwait(handles.figure1);


% --- Outputs from this function are returned to the command line.
function varargout = EEGpsd_OutputFcn(hObject, eventdata, handles) 
% varargout  cell array for returning output args (see VARARGOUT);
% hObject    handle to figure
% eventdata  reserved - to be defined in a future version of MATLAB
% handles    structure with handles and user data (see GUIDATA)

% Get default command line output from handles structure
varargout{1} = handles.output;


% --- Executes on button press in zoomIn.
function zoomIn_Callback(hObject, eventdata, handles)
% hObject    handle to zoomIn (see GCBO)
% eventdata  reserved - to be defined in a future version of MATLAB
% handles    structure with handles and user data (see GUIDATA)

axes(handles.axesData)
zoom xon
% --- Executes on button press in zoomOut.
function zoomOut_Callback(hObject, eventdata, handles)
% hObject    handle to zoomOut (see GCBO)
% eventdata  reserved - to be defined in a future version of MATLAB
% handles    structure with handles and user data (see GUIDATA)

axes(handles.axesData)
zoom out

% --- Executes on button press in reset.
function reset_Callback(hObject, eventdata, handles)
% hObject    handle to reset (see GCBO)
% eventdata  reserved - to be defined in a future version of MATLAB
% handles    structure with handles and user data (see GUIDATA)

axes(handles.axesData)
zoom reset

% --- Executes on button press in selectRegion.
function selectRegion_Callback(hObject, eventdata, handles)
% hObject    handle to selectRegion (see GCBO)
% eventdata  reserved - to be defined in a future version of MATLAB
% handles    structure with handles and user data (see GUIDATA)
global data2
axes(handles.axesData)
p=gca

Fs=2000; % Sampling rate

%% Get axes coordinates of rubberband box
waitforbuttonpress
strt=get(p,'currentpoint');
frect=rbbox;
fin=get(p,'currentpoint');ct=rbbox;

a=strt(1);
b=fin(2);
c=data2(2,a:b);
t=1/Fs:1/Fs:length(c)/Fs;

d=pwelch(c,512,[],1024,2000);

axes(handles.axesPSD) 
plot(d);

% --- Executes on button press in checkbox1.
function checkbox1_Callback(hObject, eventdata, handles)
% hObject    handle to checkbox1 (see GCBO)
% eventdata  reserved - to be defined in a future version of MATLAB
% handles    structure with handles and user data (see GUIDATA)

% Hint: get(hObject,'Value') returns toggle state of checkbox1


% --- Executes on button press in clear.
function clear_Callback(hObject, eventdata, handles)
% hObject    handle to clear (see GCBO)
% eventdata  reserved - to be defined in a future version of MATLAB
% handles    structure with handles and user data (see GUIDATA)
