# Supplementary material for: EEGgui: a program used to detect electroencephalogram anomalies after traumatic brain injury
Source: Source Code Biol Med. 2013 May 21;8:12. doi: 10.1186/1751-0473-8-12 (PMC3673894; doi:10.1186/1751-0473-8-12)
Supplement: Additional file 1 — Timelock.m: a function that places Not A Number (NaN) in place of missing data. [file 1751-0473-8-12-S1.zip › 2002468826834285_add14.m]

function m = nanmean(x,dim)
%NANMEAN Mean value, ignoring NaNs.
%   M = NANMEAN(X) returns the sample mean of X, treating NaNs as missing
%   values.  For vector input, M is the mean value of the non-NaN elements
%   in X.  For matrix input, M is a row vector containing the mean value of
%   non-NaN elements in each column.  For N-D arrays, NANMEAN operates
%   along the first non-singleton dimension.
%
%   NANMEAN(X,DIM) takes the mean along dimension DIM of X.
%
%   See also MEAN, NANMEDIAN, NANSTD, NANVAR, NANMIN, NANMAX, NANSUM.

%   Copyright 1993-2004 The MathWorks, Inc.
%   $Revision: 1.1.8.1 $  $Date: 2010/03/16 00:15:50 $

% Find NaNs and set them to zero
nans = isnan(x);
x(nans) = 0;

if nargin == 1 % let sum deal with figuring out which dimension to use
    % Count up non-NaNs.
    n = sum(~nans);
    n(n==0) = NaN; % prevent divideByZero warnings
    % Sum up non-NaNs, and divide by the number of non-NaNs.
    m = sum(x) ./ n;
else
    % Count up non-NaNs.
    n = sum(~nans,dim);
    n(n==0) = NaN; % prevent divideByZero warnings
    % Sum up non-NaNs, and divide by the number of non-NaNs.
    m = sum(x,dim) ./ n;
end
