# Supplementary material for: EEGgui: a program used to detect electroencephalogram anomalies after traumatic brain injury
Source: Source Code Biol Med. 2013 May 21;8:12. doi: 10.1186/1751-0473-8-12 (PMC3673894; doi:10.1186/1751-0473-8-12)
Supplement: Additional file 1 — Timelock.m: a function that places Not A Number (NaN) in place of missing data. [file 1751-0473-8-12-S1.zip › 2002468826834285_add15.m]

function y = nanmedian(x,dim)
%NANMEDIAN Median value, ignoring NaNs.
%   M = NANMEDIAN(X) returns the sample median of X, treating NaNs as
%   missing values.  For vector input, M is the median value of the non-NaN
%   elements in X.  For matrix input, M is a row vector containing the
%   median value of non-NaN elements in each column.  For N-D arrays,
%   NANMEDIAN operates along the first non-singleton dimension.
%
%   NANMEDIAN(X,DIM) takes the median along the dimension DIM of X.
%
%   See also MEDIAN, NANMEAN, NANSTD, NANVAR, NANMIN, NANMAX, NANSUM.

%   Copyright 1993-2004 The MathWorks, Inc.
%   $Revision: 1.1.8.1 $  $Date: 2010/03/16 00:15:51 $

if nargin == 1
    y = prctile(x, 50);
else
    y = prctile(x, 50,dim);
end
