# Supplementary material for: EEGgui: a program used to detect electroencephalogram anomalies after traumatic brain injury
Source: Source Code Biol Med. 2013 May 21;8:12. doi: 10.1186/1751-0473-8-12 (PMC3673894; doi:10.1186/1751-0473-8-12)
Supplement: Additional file 1 — Timelock.m: a function that places Not A Number (NaN) in place of missing data. [file 1751-0473-8-12-S1.zip › 2002468826834285_add16.m]

function [varargout] = nanmin(varargin)
%NANMIN Minimum value, ignoring NaNs.
%   M = NANMIN(A) returns the minimum of A with NaNs treated as missing. 
%   For vectors, M is the smallest non-NaN element in A.  For matrices, M
%   is a row vector containing the minimum non-NaN element from each
%   column.  For N-D arrays, NANMIN operates along the first non-singleton
%   dimension.
%
%   [M,NDX] = NANMIN(A) returns the indices of the minimum values in A.  If
%   the values along the first non-singleton dimension contain more than
%   one minimal element, the index of the first one is returned.
%  
%   M = NANMIN(A,B) returns an array the same size as A and B with the
%   smallest elements taken from A or B.  Either one can be a scalar.
%
%   [M,NDX] = NANMIN(A,[],DIM) operates along the dimension DIM.
%
%   See also MIN, NANMAX, NANMEAN, NANMEDIAN, NANVAR, NANSTD.

%   Copyright 1993-2004 The MathWorks, Inc. 
%   $Revision: 1.1.8.1 $  $Date: 2010/03/16 00:15:52 $

% Call [m,ndx] = min(a,b) with as many inputs and outputs as needed
[varargout{1:nargout}] = min(varargin{:});
