# Supplementary material for: EEGgui: a program used to detect electroencephalogram anomalies after traumatic brain injury
Source: Source Code Biol Med. 2013 May 21;8:12. doi: 10.1186/1751-0473-8-12 (PMC3673894; doi:10.1186/1751-0473-8-12)
Supplement: Additional file 1 — Timelock.m: a function that places Not A Number (NaN) in place of missing data. [file 1751-0473-8-12-S1.zip › 2002468826834285_add18.m]

function y = nansum(x,dim)
%NANSUM Sum, ignoring NaNs.
%   Y = NANSUM(X) returns the sum of X, treating NaNs as missing values.
%   For vector input, Y is the sum of the non-NaN elements in X.  For
%   matrix input, Y is a row vector containing the sum of non-NaN elements
%   in each column.  For N-D arrays, NANSUM operates along the first
%   non-singleton dimension.
%
%   Y = NANSUM(X,DIM) takes the sum along dimension DIM of X.
%
%   See also SUM, NANMEAN, NANVAR, NANSTD, NANMIN, NANMAX, NANMEDIAN.

%   Copyright 1993-2004 The MathWorks, Inc.
%   $Revision: 1.1.8.1 $  $Date: 2010/03/16 00:15:54 $

% Find NaNs and set them to zero.  Then sum up non-NaNs.  Cols of all NaNs
% will return zero.
x(isnan(x)) = 0;
if nargin == 1 % let sum figure out which dimension to work along
    y = sum(x);
else           % work along the explicitly given dimension
    y = sum(x,dim);
end
