# Supplementary material for: EEGgui: a program used to detect electroencephalogram anomalies after traumatic brain injury
Source: Source Code Biol Med. 2013 May 21;8:12. doi: 10.1186/1751-0473-8-12 (PMC3673894; doi:10.1186/1751-0473-8-12)
Supplement: Additional file 1 — Timelock.m: a function that places Not A Number (NaN) in place of missing data. [file 1751-0473-8-12-S1.zip › 2002468826834285_add21.m]

function grnpnts=selectpnts;
% Function to select a series of points from a scatter plot
% returns coordinates of selected points in grnpnts


% Initialise matrices
% redpnts for data to be plotted
% grnpnts for dat to be selected
redpnts=rand(50,2);
grnpnts=[];

% plotall data as red points
h=plot(redpnts(:,1),redpnts(:,2),'r.') ;

% get current axes
p=gca;

%% Get axes coordinates of rubberband box
waitforbuttonpress
strt=get(p,'currentpoint');
frect=rbbox;
fin=get(p,'currentpoint');

% % Select data from redpnts as series of logical steps
% % and place into grnpnts
% % 1 Smallest X value
% minX=find(redpnts(:,1)>strt(1,1));
% grnpnts=redpnts(minX,:);
% % 2 Largest X value
% maxX=find(grnpnts(:,1)<fin(1,1));
% grnpnts=grnpnts(maxX,:);
% % 3 Largest Y value
% maxY=find(grnpnts(:,2)<strt(1,2));
% grnpnts=grnpnts(maxY,:);
% % 4 Smallest Y value
% minY=find(grnpnts(:,2)>fin(1,2));
% grnpnts=grnpnts(minY,:);
% 
% % Plot over original axis with green points to highlight selected data
% hold on
% h=plot(grnpnts(:,1),grnpnts(:,2),'g.') ;
