# Supplementary material for: EEGgui: a program used to detect electroencephalogram anomalies after traumatic brain injury
Source: Source Code Biol Med. 2013 May 21;8:12. doi: 10.1186/1751-0473-8-12 (PMC3673894; doi:10.1186/1751-0473-8-12)
Supplement: Additional file 1 — Timelock.m: a function that places Not A Number (NaN) in place of missing data. [file 1751-0473-8-12-S1.zip › 2002468826834285_add22.m]

% function createfigure(Y1, Y2, Y3, Y4, Y5, Y6, Y7)
% function createfigure(Collected_Data,igRawData,data)

function [entropyTime EventsTime] = showEntropy(entropy, Collected_Data, sigRawData, data,Fs,bin_size)

endpoint=length(data);

t=0:1/Fs/60:70; %Time, in minutes

[row col]=size(Collected_Data);
entropyTime=zeros(1,col*bin_size);

for iii=1:bin_size*Fs
    for jj=0:row-1
        entropyTime(1,Fs*bin_size*jj+iii)=entropy(jj+1,1);
    end
end

[row col]=size(sigRawData);
EventsTime=zeros(row*bin_size*Fs,col);

for jj=1:6
    for ii=1:row
        EventsTime(ii*8000,jj)=sigRawData(ii,jj);
    end
end

deltaEvents=EventsTime(:,1);
thetaEvents=EventsTime(:,2);
alphaEvents=EventsTime(:,3);
beta1Events=EventsTime(:,4);
beta2Events=EventsTime(:,5);
gammaEvents=EventsTime(:,6);

deltaEvents(deltaEvents>0)=min(data(1,:));
deltaEvents(deltaEvents==0)=NaN;
thetaEvents(thetaEvents>0)=min(data(1,:))-20;
thetaEvents(thetaEvents==0)=NaN;
alphaEvents(alphaEvents>0)=min(data(1,:)-40);
alphaEvents(alphaEvents==0)=NaN;
beta1Events(beta1Events>0)=min(data(1,:)-60);
beta1Events(beta1Events==0)=NaN;
beta2Events(beta2Events>0)=min(data(1,:)-80);
beta2Events(beta2Events==0)=NaN;
gammaEvents(gammaEvents>0)=min(data(1,:)-100);
gammaEvents(gammaEvents==0)=NaN;

Y1=data;
endpoint2=length(entropyTime);

% Create figure
figure1 = figure;

% Create axes
axes1 = axes('Parent',figure1,...
    'Position',[0.0697916666666667 0.529119699409554 0.896354166666666 0.34472049689441]);
box(axes1,'on');
hold(axes1,'all');


% Create plot
plot(t(1:endpoint),Y1,'Parent',axes1);
plot(t(1:endpoint2),deltaEvents,'.','Color','r');
plot(t(1:endpoint2),thetaEvents,'.','Color',[0 .5 0]);
plot(t(1:endpoint2),alphaEvents,'.','Color',[1 0.5 0.2]);
plot(t(1:endpoint2),beta1Events,'.','Color',[0.5 0.5 0.5]);
plot(t(1:endpoint2),beta2Events,'.','Color','m');
plot(t(1:endpoint2),gammaEvents,'.','Color','k');

% Create Label
xlabel('Time (min)');
title('Filtered Signal')

% Create axes
axes2 = axes('Parent',figure1,...
    'Position',[0.0697916666666667 0.0861538461538462 0.896354166666666 0.34472049689441]);
box(axes2,'on');
hold(axes2,'all');

% Create legend
legend1 = legend(axes1,'show','data','Delta','Theta','Alpha','Beta1','Beta2','Gamma');
set(legend1,...
    'Position',[0.00329861111111082 0.592987804878049 0.0541666666666667 0.20630081300813]);


% Create plot
plot(t(1:endpoint2),entropyTime)
line([t(1) t(endpoint2)],[1 1],'Color','k')
axis([0 60 0 1.2])

% Create Label
ylabel('Entropy');
