# Supplementary material for: EEGgui: a program used to detect electroencephalogram anomalies after traumatic brain injury
Source: Source Code Biol Med. 2013 May 21;8:12. doi: 10.1186/1751-0473-8-12 (PMC3673894; doi:10.1186/1751-0473-8-12)
Supplement: Additional file 1 — Timelock.m: a function that places Not A Number (NaN) in place of missing data. [file 1751-0473-8-12-S1.zip › 2002468826834285_add23.m]

% function createfigure(Y1, Y2, Y3, Y4, Y5, Y6, Y7)
% function createfigure(Collected_Data,igRawData,data)

function [PowerTime EventsTime] = showFigure(Collected_Data, sigRawData, data,Fs,bin_size)

endpoint=length(data);
% Fs=2000; %Frequency/s
% bin_size=4; %Interval in Seconds
t=0:1/Fs/60:70; %Time, in minutes

[row col]=size(Collected_Data);
PowerTime=zeros(1,col*bin_size);

for ii=1:6 
    for iii=1:bin_size*Fs
        for jj=0:row-1
            PowerTime(ii,Fs*bin_size*jj+iii)=Collected_Data(jj+1,ii);
        end
    end
end

[row col]=size(sigRawData);
EventsTime=zeros(row*bin_size*Fs,col);

for jj=1:6
    for ii=1:row
        EventsTime(ii*8000,jj)=sigRawData(ii,jj);
    end
end

deltaEvents=EventsTime(:,1);
thetaEvents=EventsTime(:,2);
alphaEvents=EventsTime(:,3);
beta1Events=EventsTime(:,4);
beta2Events=EventsTime(:,5);
gammaEvents=EventsTime(:,6);

deltaEvents(deltaEvents>0)=max(sigRawData(:,1));
deltaEvents(deltaEvents==0)=NaN;
thetaEvents(thetaEvents>0)=max(sigRawData(:,2));
thetaEvents(thetaEvents==0)=NaN;
alphaEvents(alphaEvents>0)=max(sigRawData(:,3));
alphaEvents(alphaEvents==0)=NaN;
beta1Events(beta1Events>0)=max(sigRawData(:,4));
beta1Events(beta1Events==0)=NaN;
beta2Events(beta2Events>0)=max(sigRawData(:,5));
beta2Events(beta2Events==0)=NaN;
gammaEvents(gammaEvents>0)=max(sigRawData(:,6));
gammaEvents(gammaEvents==0)=NaN;

% Power Spectrums
Y1=data;
Y2=PowerTime(1,:);
Y3=PowerTime(2,:);
Y4=PowerTime(3,:);
Y5=PowerTime(4,:);
Y6=PowerTime(5,:);
Y7=PowerTime(6,:);

endpoint2=length(PowerTime);

% Create figure
figure1 = figure;

% Create axes
axes1 = axes('Parent',figure1,...
    'Position',[0.0432291666666667 0.8139 0.923958333333333 0.172146511627907]);
box(axes1,'on');
hold(axes1,'all');


% Create plot
plot(t(1:endpoint),Y1,'Parent',axes1);


% Create axes
axes2 = axes('Parent',figure1,...
    'Position',[0.0432291666666667 0.6893 0.923958333333333 0.0940438871473351]);
box(axes2,'on');
hold(axes2,'all');

% Create plot
plot(t(1:endpoint2),Y2,'Parent',axes2);
plot(t(1:endpoint2),deltaEvents,'.','Color','r');

% Create ylabel
ylabel('Delta');

% Create axes
axes3 = axes('Parent',figure1,...
    'Position',[0.0432291666666667 0.5647 0.923958333333333 0.0940438871473351]);
%% Uncomment the following line to preserve the Y-limits of the axes
% ylim(axes3,[0 4e-06]);
box(axes3,'on');
hold(axes3,'all');

% Create plot
plot(t(1:endpoint2),Y3,'Parent',axes3);
plot(t(1:endpoint2),thetaEvents,'.','Color',[0 .5 0]);

% Create ylabel
ylabel('Theta');

% Create axes
axes4 = axes('Parent',figure1,...
    'Position',[0.0432291666666667 0.4401 0.923958333333333 0.0940438871473351]);
%% Uncomment the following line to preserve the Y-limits of the axes
% ylim(axes4,[0 2e-06]);
box(axes4,'on');
hold(axes4,'all');

% Create plot
plot(t(1:endpoint2),Y4,'Parent',axes4);
plot(t(1:endpoint2),alphaEvents,'.','Color',[1 0.5 0.2]);

% Create ylabel
ylabel('Alpha');

% Create axes
axes5 = axes('Parent',figure1,...
    'Position',[0.0432291666666667 0.3155 0.923958333333333 0.0940438871473351]);
%% Uncomment the following line to preserve the Y-limits of the axes
% ylim(axes5,[0 2e-06]);
box(axes5,'on');
hold(axes5,'all');

% Create plot
plot(t(1:endpoint2),Y5,'Parent',axes5);
plot(t(1:endpoint2),beta1Events,'.','Color',[0.5 0.5 0.5]);

% Create ylabel
ylabel('Beta1');

% Create axes
axes6 = axes('Parent',figure1,...
    'Position',[0.0432291666666667 0.1909 0.923958333333333 0.0940438871473351]);
%% Uncomment the following line to preserve the Y-limits of the axes
% ylim(axes6,[0 2e-06]);
box(axes6,'on');
hold(axes6,'all');

% Create plot
plot(t(1:endpoint2),Y6,'Parent',axes6);
plot(t(1:endpoint2),beta2Events,'.','Color','m');

% Create ylabel
ylabel('Beta2');

% Create axes
axes7 = axes('Parent',figure1,...
    'Position',[0.0432291666666667 0.0663 0.923958333333333 0.0940438871473351]);
%% Uncomment the following line to preserve the Y-limits of the axes
% ylim(axes7,[0 2e-06]);
box(axes7,'on');
hold(axes7,'all');

% Create plot
plot(t(1:endpoint2),Y7,'Parent',axes7);
plot(t(1:endpoint2),gammaEvents,'.','Color','k');

% Create ylabel
ylabel('Gamma');
