# Supplementary material for: EEGgui: a program used to detect electroencephalogram anomalies after traumatic brain injury
Source: Source Code Biol Med. 2013 May 21;8:12. doi: 10.1186/1751-0473-8-12 (PMC3673894; doi:10.1186/1751-0473-8-12)
Supplement: Additional file 1 — Timelock.m: a function that places Not A Number (NaN) in place of missing data. [file 1751-0473-8-12-S1.zip › 2002468826834285_add24.m]

%This program functions to time lock data that has had artifacts removed
    %Time locking will allow you to determine if events correlate to a
    %specific time after an intervention, eg. drug injection.
%It will scan the data for breaks and add NaN values to return file
    %to a time locked version where there are no time gaps
%File must contain at least the set File_length's worth of data
    %this means that when exporting a file that has had artifacts removed
    %the exported file length must be File_length + all time removed
    %if artifacts constitute only a small portion of the data, exporting
    %an addition 10% of raw data should be sufficient
    %if you cannot export a file long enough to meet this requirement
    %File_length must be reduced
%File must be in the [time;voltage] format

%Explanation of program function
    %Step1: The program begins by finding the size of the data file to be
      %Time locked.
    %Step2: If your first data point does not begin at time = 0, then it
      %is necessary to determine the size of the initial gap in data as a
      %function of how many data points would be contained in this gap.
      %This is saved as the offset_read_time
    %Step3: Next, based on the file size an empty matrix of zeros is
      %created that will have the final data stored to it, this is done
      %to increase the program speed. As well a matrix of sequential time
      %values based on the set sample rate is created. This will be used to
      %populate missing time values and determine if there are breaks in
      %the data being processed
    %Step4:When removing beginning artifacts from labchart, 
      %such as preemptive start stops, or extra data before drug injection
      %labchart does not reset the time, therefore it is necessary to
      %set start time to 0, and associate first voltage data point to the
      %new start point.
        %Ex. if broken_data(:,1) = 2.2340 seconds and 0.1 V
        %it will now be saved as timelocked(:,1) = 0 seconds and 0.1V
    %Step5a: Scan and correct data to set file endpoint and save new data to
      %the timelocked matrix
    %Step5b: Determine data continuity. The program compares the next time
      %to be written with the next time in the data being corrected. If the
      %times match then the associated voltage is stored with this
      %time(corrected for initial offset), and the program cycles forward
      %one step. If the times do not match, NaN is assigned to the time and
      %only the time to be compared to the data to be corrected is advanced
      %until they match again.
    %Step7:Crop large files to set file length. When the data has been time
      %locked it may now be much larger than the desired file length, this
      %corrects for that.
    %Step8: assign corrected data to the workspace

function [timelocked dataFig]=timelock(postPTZ_data)
   broken_data = postPTZ_data;
   
   %Set constants: ADJUST AS NEEDED, set here for convience
   Fs = 2000; %sampling rate in Hz
   File_length = 3600; %final file length in seconds
   tolerance = 1.000000000001; %tolerance will be necessary for the 
        %determinance of time continuity discussed below
        %tolerance must be set so that the maximum time, eg. File_length,
        %multipled by the tolerance is smaller than the sample rate
        %is the tolerance is too high, then at high time values the
        %test for broken data will return false true states. Further
        %explained in context below.
   
   %Set variable as singles to increase speed
   time_row    = single(1); %this is defined by the matrix set up
   voltage_row = single(2); %  ''   ''      ''      ''      ''
   read_cycle  = single(2); %start at first time point referenced 
                              %in the if/else statement
   write_cycle = single(1); 
       
   %Step1: define file size
   file_size = size(broken_data);
   file_endpoint = file_size(1,2);
   
   %Step2: set offset
   offset_read_time = single(broken_data(1,1)*Fs); 
      
   %Step3: create blank matrix and time_matrix
   timelocked = zeros (2,file_endpoint); 
   time_matrix = 0:1/Fs:(File_length*2); 
   
   %Step4: set start time to time = 0
   timelocked(time_row,1)    = time_matrix(time_row,write_cycle);
   timelocked(voltage_row,1) = broken_data(voltage_row,write_cycle);
   
   %Step5a:Scan and correct data to set file endpoint
   while read_cycle <= file_endpoint  
      
       %cycle forward one writing frame
       %write frame advances every cycle of the while statement
       write_cycle = write_cycle + 1;
       
   %Step5b: Determine data continuity    
       if time_matrix(time_row,(write_cycle + offset_read_time)) >= ...
               ((broken_data(time_row,read_cycle)) / tolerance ) &&...
               time_matrix(1,(write_cycle + offset_read_time)) <= ...
               (broken_data(time_row,read_cycle)) * tolerance;
            %The tolerance value is used because there exists small
            %variation, undetectable by standard output, between the time
            %data exported from labchart and the matlab created time matrix
            %simply setting time_matrix(1,x) == broken_data(1,y) for some
            %seemingly equal time point, eg. 0.2000 seconds, may produce
            %a false result even through both time_matrix(1,x) = 0.2000
            %and broken_data(1,y) = 0.2000 in the readout
            
           
            %associate voltage value with write_time
            write_voltage = single(broken_data(voltage_row,read_cycle));
            
            %advance reading frame 1 step
            %reading frame only advances when "if" statement is true
            %This now looks at the next point in your broken data
            %and the program will cycle until the read_time_cycle
            %matches this time point
            read_cycle = read_cycle + 1;
            

       else
         %time_matrix(time_row,(write_cycle + offset_read_time) ~= ...
                %broken_data(time_row,read_cycle);
            write_voltage = single(NaN);
            
       end
       %Step5 cont: Write to timelocked matrix
       timelocked(1,write_cycle) = time_matrix(1,write_cycle);
       timelocked(2,write_cycle) = write_voltage;
       
   end
   
   %Step7:Crop large files to set file length
   size_timelocked = size(timelocked);
   size_timelocked = size_timelocked(1,2);
   if size_timelocked > (File_length * Fs + 1)
       timelocked = timelocked(:,1:(File_length * Fs + 1));
   end
   
   %Step8: assign corrected data to the workspace
   assignin('base','time_locked_data',timelocked)
   
 
   figure;
   plot(timelocked(2,:))
   title('ECoG Signal')
   ylabel('\muV')
   
end
