# Supplementary material for: EEGgui: a program used to detect electroencephalogram anomalies after traumatic brain injury
Source: Source Code Biol Med. 2013 May 21;8:12. doi: 10.1186/1751-0473-8-12 (PMC3673894; doi:10.1186/1751-0473-8-12)
Supplement: Additional file 1 — Timelock.m: a function that places Not A Number (NaN) in place of missing data. [file 1751-0473-8-12-S1.zip › 2002468826834285_add27.txt]

0	-3.750000
0.0005	-2.625000
0.001	-3.875000
0.0015	-3.375000
0.002	-1.750000
0.0025	-1.625000
0.003	-0.000000
0.0035	0.875000
0.004	1.375000
0.0045	1.625000
0.005	3.625000
0.0055	2.750000
0.006	0.375000
0.0065	0.625000
0.007	-0.000000
0.0075	-1.875000
0.008	-1.750000
0.0085	-1.875000
0.009	-3.250000
0.0095	-3.375000
0.01	-1.875000
0.0105	-1.750000
0.011	-0.625000
0.0115	-2.125000
0.012	0.625000
0.0125	0.250000
0.013	0.250000
0.0135	1.500000
0.014	2.875000
0.0145	2.000000
0.015	0.250000
0.0155	0.625000
0.016	-1.750000
0.0165	-2.250000
0.017	-1.750000
0.0175	-2.750000
0.018	-4.250000
0.0185	-2.750000
0.019	-2.875000
0.0195	-2.875000
0.02	-0.125000
0.0205	-2.375000
0.021	-2.000000
0.0215	-4.125000
0.022	-4.500000
0.0225	-2.625000
0.023	-1.875000
0.0235	-2.375000
0.024	-3.125000
0.0245	-2.125000
0.025	-0.500000
0.0255	1.375000
0.026	0.375000
0.0265	-0.000000
0.027	-0.125000
0.0275	1.625000
0.028	-0.875000
0.0285	-1.125000
0.029	-1.125000
0.0295	-1.000000
0.03	-2.000000
0.0305	-3.250000
0.031	-2.625000
0.0315	-3.625000
0.032	-4.500000
0.0325	-5.625000
0.033	-5.625000
0.0335	-7.000000
0.034	-5.250000
0.0345	-4.500000
0.035	-5.625000
0.0355	-7.250000
0.036	-8.125000
0.0365	-6.000000
0.037	-6.375000
0.0375	-6.250000
0.038	-8.500000
0.0385	-5.875000
0.039	-7.500000
0.0395	-8.000000
0.04	-7.000000
0.0405	-3.875000
0.041	-2.125000
0.0415	-5.250000
0.042	-5.000000
0.0425	-3.375000
0.043	-2.250000
0.0435	-1.500000
0.044	-0.625000
0.0445	-1.250000
0.045	-0.750000
0.0455	-1.250000
0.046	-1.500000
0.0465	-2.000000
0.047	-4.125000
0.0475	-6.000000
0.048	-7.125000
0.0485	-7.375000
0.049	-8.875000
0.0495	-7.125000
0.05	-6.000000
0.0505	-6.625000
0.051	-4.000000
0.0515	-4.375000
0.052	-3.375000
0.0525	-1.500000
0.053	-3.000000
0.0535	-4.125000
0.054	-3.125000
0.0545	-2.875000
0.055	-3.500000
0.0555	-5.875000
0.056	-2.375000
0.0565	-1.625000
0.057	-1.625000
0.0575	-1.875000
0.058	-1.750000
0.0585	-0.375000
0.059	-1.250000
0.0595	-3.375000
0.06	-2.125000
0.0605	-1.875000
0.061	-1.125000
0.0615	-0.125000
0.062	-2.500000
0.0625	-1.750000
0.063	-2.625000
0.0635	-2.750000
0.064	-3.875000
0.0645	-3.000000
0.065	-5.250000
0.0655	-5.125000
0.066	-5.500000
0.0665	-6.500000
0.067	-4.000000
0.0675	-6.625000
0.068	-6.125000
0.0685	-6.250000
0.069	-5.625000
0.0695	-3.500000
0.07	-2.625000
0.0705	-2.125000
0.071	-1.500000
0.0715	-1.750000
0.072	-0.750000
0.0725	-0.125000
0.073	0.500000
0.0735	-0.250000
0.074	0.625000
0.0745	-0.000000
0.075	-0.750000
0.0755	-1.375000
0.076	-1.000000
0.0765	-2.500000
0.077	-3.250000
0.0775	-1.750000
0.078	-4.000000
0.0785	-3.625000
0.079	-3.750000
0.0795	-3.750000
0.08	-5.000000
0.0805	-5.750000
0.081	-5.125000
0.0815	-3.500000
0.082	-6.000000
0.0825	-6.375000
0.083	-6.375000
0.0835	-6.375000
0.084	-7.000000
0.0845	-8.375000
0.085	-8.250000
0.0855	-8.250000
0.086	-8.500000
0.0865	-8.500000
0.087	-8.375000
0.0875	-7.000000
0.088	-6.750000
0.0885	-4.750000
0.089	-6.000000
0.0895	-5.750000
0.09	-5.500000
0.0905	-4.750000
0.091	-4.250000
0.0915	-3.375000
0.092	-3.750000
0.0925	-2.375000
0.093	-1.750000
0.0935	-1.000000
0.094	-1.000000
0.0945	0.625000
0.095	-2.000000
0.0955	-1.750000
0.096	-1.250000
0.0965	-2.500000
0.097	-2.375000
0.0975	-3.000000
0.098	-4.750000
0.0985	-5.000000
0.099	-6.375000
0.0995	-6.250000
0.1	-4.750000
0.1005	-4.375000
0.101	-3.750000
0.1015	-5.000000
0.102	-4.750000
0.1025	-4.750000
0.103	-4.750000
0.1035	-5.500000
0.104	-3.250000
0.1045	-3.000000
0.105	-3.625000
0.1055	-4.875000
0.106	-6.750000
0.1065	-5.125000
0.107	-7.250000
0.1075	-6.000000
0.108	-4.000000
0.1085	-5.000000
0.109	-4.625000
0.1095	-6.250000
0.11	-5.500000
0.1105	-7.000000
0.111	-5.750000
0.1115	-7.250000
0.112	-8.000000
0.1125	-5.500000
0.113	-8.125000
0.1135	-7.250000
0.114	-7.500000
0.1145	-9.124999
0.115	-7.375000
0.1155	-8.250000
0.116	-7.625000
0.1165	-8.375000
0.117	-7.625000
0.1175	-8.625000
0.118	-8.125000
0.1185	-8.750000
0.119	-7.000000
0.1195	-8.250000
0.12	-5.625000
0.1205	-6.625000
0.121	-7.125000
0.1215	-5.625000
0.122	-6.250000
0.1225	-6.250000
0.123	-5.625000
0.1235	-6.000000
0.124	-5.375000
0.1245	-4.250000
0.125	-4.750000
0.1255	-4.000000
0.126	-4.625000
0.1265	-5.500000
0.127	-6.625000
0.1275	-7.750000
0.128	-6.375000
0.1285	-9.625000
0.129	-9.625000
0.1295	-8.500000
0.13	-6.500000
0.1305	-6.250000
0.131	-7.625000
0.1315	-6.500000
0.132	-5.625000
0.1325	-7.000000
0.133	-5.125000
0.1335	-7.000000
0.134	-7.000000
0.1345	-6.750000
0.135	-5.500000
0.1355	-6.625000
0.136	-4.250000
0.1365	-4.875000
0.137	-6.625000
0.1375	-8.250000
0.138	-5.250000
0.1385	-5.750000
0.139	-6.250000
0.1395	-6.125000
0.14	-7.000000
0.1405	-6.625000
0.141	-7.750000
0.1415	-7.375000
0.142	-6.125000
0.1425	-6.250000
0.143	-7.000000
0.1435	-6.125000
0.144	-6.500000
0.1445	-6.125000
0.145	-6.500000
0.1455	-8.250000
0.146	-8.125000
0.1465	-8.250000
0.147	-8.999999
0.1475	-10.500000
0.148	-9.750001
0.1485	-10.125000
0.149	-12.000001
0.1495	-10.875000
0.15	-9.625000
0.1505	-8.999999
0.151	-8.250000
0.1515	-10.750000
0.152	-8.000000
0.1525	-7.000000
0.153	-6.125000
0.1535	-5.125000
0.154	-5.750000
0.1545	-3.875000
0.155	-2.125000
0.1555	-0.875000
0.156	-1.250000
0.1565	-1.625000
0.157	-2.750000
0.1575	-1.750000
0.158	-1.500000
0.1585	-2.375000
0.159	-3.000000
0.1595	-6.250000
0.16	-3.750000
0.1605	-6.500000
0.161	-7.375000
0.1615	-7.375000
0.162	-6.250000
0.1625	-7.500000
0.163	-7.750000
0.1635	-8.000000
0.164	-7.125000
0.1645	-5.125000
0.165	-5.250000
0.1655	-4.500000
0.166	-4.250000
0.1665	-5.000000
0.167	-4.000000
0.1675	-6.375000
0.168	-5.750000
0.1685	-5.750000
0.169	-5.875000
0.1695	-5.125000
0.17	-7.125000
0.1705	-5.750000
0.171	-6.500000
0.1715	-5.000000
0.172	-3.125000
0.1725	-3.000000
0.173	-2.250000
0.1735	-3.000000
0.174	-1.125000
0.1745	-1.875000
0.175	-3.875000
0.1755	-5.000000
0.176	-4.500000
0.1765	-4.500000
0.177	-3.375000
0.1775	-0.625000
0.178	-1.375000
0.1785	-1.000000
0.179	-0.750000
0.1795	-2.500000
0.18	-2.000000
0.1805	-1.250000
0.181	-3.000000
0.1815	-3.125000
0.182	-4.125000
0.1825	-4.625000
0.183	-5.875000
0.1835	-4.875000
0.184	-4.500000
0.1845	-4.500000
0.185	-3.625000
0.1855	-4.375000
0.186	-3.125000
0.1865	-2.000000
0.187	-2.375000
0.1875	-4.000000
0.188	-3.750000
0.1885	-3.375000
0.189	-3.750000
0.1895	-3.125000
0.19	-4.500000
0.1905	-3.375000
0.191	-1.375000
0.1915	-0.250000
0.192	2.625000
0.1925	2.750000
0.193	3.250000
0.1935	5.000000
0.194	5.375000
0.1945	5.250000
0.195	5.750000
0.1955	4.250000
0.196	2.625000
0.1965	0.875000
0.197	1.000000
0.1975	2.500000
0.198	-0.875000
0.1985	-4.000000
0.199	-4.375000
0.1995	-5.125000
0.2	-3.500000
0.2005	-3.125000
0.201	-3.500000
0.2015	-3.250000
0.202	-4.750000
0.2025	-5.375000
0.203	-7.000000
0.2035	-6.125000
0.204	-5.125000
0.2045	-4.000000
0.205	-6.000000
0.2055	-4.750000
0.206	-0.375000
0.2065	-1.375000
0.207	1.250000
0.2075	-0.625000
0.208	-0.125000
0.2085	-0.250000
0.209	-1.000000
0.2095	2.125000
0.21	1.375000
0.2105	-0.125000
0.211	1.375000
0.2115	-2.000000
0.212	1.625000
0.2125	3.875000
0.213	5.125000
0.2135	1.875000
0.214	3.750000
0.2145	6.250001
0.215	5.250000
0.2155	3.750000
0.216	3.250000
0.2165	1.250000
0.217	0.250000
0.2175	1.250000
0.218	2.500000
0.2185	0.750000
0.219	3.500000
0.2195	4.000000
0.22	2.750000
0.2205	-0.250000
0.221	3.250000
0.2215	-1.125000
0.222	-1.750000
0.2225	-0.625000
0.223	-1.750000
0.2235	-2.750000
0.224	-1.375000
0.2245	-3.125000
0.225	-2.375000
0.2255	-3.250000
0.226	-1.250000
0.2265	-2.500000
0.227	-0.875000
0.2275	-0.375000
0.228	1.250000
0.2285	1.125000
0.229	1.250000
0.2295	-1.500000
0.23	-1.500000
0.2305	-0.500000
0.231	-0.000000
0.2315	-2.500000
0.232	-3.750000
0.2325	-2.250000
0.233	-3.375000
0.2335	-3.250000
0.234	-0.500000
0.2345	-2.125000
0.235	-1.875000
0.2355	-5.125000
0.236	-4.500000
0.2365	-8.000000
0.237	-8.999999
0.2375	-8.250000
0.238	-4.250000
0.2385	-5.000000
0.239	-4.250000
0.2395	-6.625000
0.24	-8.375000
0.2405	-9.875001
0.241	-9.124999
0.2415	-10.750000
0.242	-11.250000
0.2425	-10.375000
0.243	-7.000000
0.2435	-7.625000
0.244	-7.750000
0.2445	-7.000000
0.245	-5.875000
0.2455	-5.625000
0.246	-6.375000
0.2465	-6.375000
0.247	-7.750000
0.2475	-8.250000
0.248	-7.375000
0.2485	-8.750000
0.249	-6.625000
0.2495	-8.500000
0.25	-8.125000
0.2505	-8.125000
0.251	-6.625000
0.2515	-7.625000
0.252	-8.750000
0.2525	-5.750000
0.253	-7.375000
0.2535	-5.375000
0.254	-6.000000
0.2545	-4.125000
0.255	-5.500000
0.2555	-7.250000
0.256	-6.625000
0.2565	-6.125000
0.257	-4.375000
0.2575	-4.875000
0.258	-4.000000
0.2585	-7.000000
0.259	-5.625000
0.2595	-2.250000
0.26	-1.375000
0.2605	-2.375000
0.261	-0.625000
0.2615	-1.125000
0.262	-1.875000
0.2625	-0.500000
0.263	0.500000
0.2635	0.250000
0.264	1.125000
0.2645	-1.750000
0.265	-2.750000
0.2655	-2.000000
0.266	-2.750000
0.2665	-2.125000
0.267	0.875000
0.2675	-0.500000
0.268	-1.875000
0.2685	-3.250000
0.269	-2.500000
0.2695	1.375000
0.27	0.500000
0.2705	-0.750000
0.271	0.250000
0.2715	1.500000
0.272	0.625000
0.2725	-2.500000
0.273	-3.000000
0.2735	-3.125000
0.274	-2.875000
0.2745	-4.125000
0.275	-3.000000
0.2755	-4.875000
0.276	-5.625000
0.2765	-6.500000
0.277	-7.375000
0.2775	-5.500000
0.278	-6.000000
0.2785	-5.625000
0.279	-7.625000
0.2795	-6.375000
0.28	-8.125000
0.2805	-6.750000
0.281	-7.250000
0.2815	-7.125000
0.282	-6.750000
0.2825	-7.750000
0.283	-7.750000
0.2835	-7.875000
0.284	-7.375000
0.2845	-7.250000
0.285	-3.125000
0.2855	-7.000000
0.286	-10.000000
0.2865	-9.499999
0.287	-10.875000
0.2875	-11.749999
0.288	-7.500000
0.2885	-9.750001
0.289	-10.500000
0.2895	-11.749999
0.29	-10.875000
0.2905	-10.750000
0.291	-11.500001
0.2915	-9.875001
0.292	-9.375001
0.2925	-9.625000
0.293	-8.125000
0.2935	-6.125000
0.294	-8.000000
0.2945	-8.500000
0.295	-3.000000
0.2955	-2.250000
0.296	-3.750000
0.2965	-6.000000
0.297	-5.750000
0.2975	-6.125000
0.298	-6.875000
0.2985	-8.625000
0.299	-7.500000
0.2995	-7.375000
0.3	-8.500000
0.3005	-8.999999
0.301	-9.750001
0.3015	-11.000000
0.302	-10.250000
0.3025	-4.750000
0.303	-7.125000
0.3035	-6.750000
0.304	-4.875000
0.3045	-6.000000
0.305	-6.750000
0.3055	-8.250000
0.306	-8.500000
0.3065	-7.000000
0.307	-7.500000
0.3075	-8.750000
0.308	-7.000000
0.3085	-7.375000
0.309	-5.375000
0.3095	-5.125000
0.31	-4.750000
0.3105	-5.375000
0.311	-4.875000
0.3115	-5.500000
0.312	-7.625000
0.3125	-8.375000
0.313	-10.000000
0.3135	-8.875000
0.314	-9.124999
0.3145	-8.999999
0.315	-11.250000
0.3155	-10.625000
0.316	-10.625000
0.3165	-11.500001
0.317	-11.500001
0.3175	-10.500000
0.318	-11.749999
0.3185	-11.749999
0.319	-12.125001
0.3195	-11.625001
0.32	-11.749999
0.3205	-10.750000
0.321	-11.874999
0.3215	-10.000000
0.322	-10.000000
0.3225	-9.124999
0.323	-9.124999
0.3235	-10.125000
0.324	-8.375000
0.3245	-5.500000
0.325	-2.375000
0.3255	-2.375000
0.326	-2.750000
0.3265	-1.750000
0.327	-2.500000
0.3275	-2.000000
0.328	-2.375000
0.3285	-1.875000
0.329	0.500000
0.3295	-2.250000
0.33	-1.500000
0.3305	-3.375000
0.331	-1.875000
0.3315	-2.250000
0.332	-2.250000
0.3325	-4.000000
0.333	-3.875000
0.3335	-5.000000
0.334	-5.250000
0.3345	-4.125000
0.335	-3.125000
0.3355	-5.250000
0.336	-4.500000
0.3365	-2.500000
0.337	-3.250000
0.3375	-6.125000
0.338	-3.250000
0.3385	-0.375000
0.339	-0.750000
0.3395	-1.250000
0.34	-0.750000
0.3405	0.375000
0.341	-2.375000
0.3415	0.125000
0.342	-3.000000
0.3425	-3.125000
0.343	-5.125000
0.3435	-4.000000
0.344	-4.250000
0.3445	-3.750000
0.345	-2.750000
0.3455	-1.750000
0.346	-0.250000
0.3465	-1.375000
0.347	0.750000
0.3475	-0.750000
0.348	-0.750000
0.3485	-1.250000
0.349	-2.000000
0.3495	-0.500000
0.35	1.625000
0.3505	-0.500000
0.351	1.250000
0.3515	1.500000
0.352	-0.375000
0.3525	-0.000000
0.353	-0.250000
0.3535	-2.000000
0.354	0.125000
0.3545	-0.625000
0.355	0.125000
0.3555	1.125000
0.356	-0.250000
0.3565	0.250000
0.357	-0.500000
0.3575	-1.000000
0.358	-1.750000
0.3585	-1.125000
0.359	-1.875000
0.3595	0.750000
0.36	1.375000
0.3605	1.500000
0.361	1.875000
0.3615	1.625000
0.362	2.375000
0.3625	2.125000
0.363	1.125000
0.3635	-0.125000
0.364	0.500000
0.3645	1.125000
0.365	-0.875000
0.3655	-2.500000
0.366	-3.000000
0.3665	-5.000000
0.367	-5.500000
0.3675	-7.125000
0.368	-8.250000
0.3685	-9.750001
0.369	-9.124999
0.3695	-9.625000
0.37	-10.000000
0.3705	-9.750001
0.371	-11.250000
0.3715	-11.125000
0.372	-12.374999
0.3725	-13.000000
0.373	-11.749999
0.3735	-12.625001
0.374	-11.500001
0.3745	-10.875000
0.375	-11.749999
0.3755	-13.250000
0.376	-12.125001
0.3765	-9.499999
0.377	-12.500001
0.3775	-11.125000
0.378	-10.250000
0.3785	-7.125000
0.379	-8.999999
0.3795	-8.875000
0.38	-5.750000
0.3805	-5.750000
0.381	-5.625000
0.3815	-5.375000
0.382	-5.125000
0.3825	-4.375000
0.383	-2.125000
0.3835	-0.625000
0.384	-0.625000
0.3845	-2.500000
0.385	-1.625000
0.3855	-1.625000
0.386	0.625000
0.3865	-2.000000
0.387	-3.125000
0.3875	-1.500000
0.388	-3.750000
0.3885	-4.500000
0.389	-1.750000
0.3895	-3.875000
0.39	-7.750000
0.3905	-5.875000
0.391	-8.999999
0.3915	-5.000000
0.392	-7.125000
0.3925	-9.875001
0.393	-12.625001
0.3935	-13.250000
0.394	-11.125000
0.3945	-7.750000
0.395	-9.499999
0.3955	-7.375000
0.396	-10.625000
0.3965	-11.749999
0.397	-13.000000
0.3975	-14.250000
0.398	-14.375000
0.3985	-11.250000
0.399	-13.875000
0.3995	-15.250000
0.4	-12.249999
0.4005	-12.750000
0.401	-13.250000
0.4015	-15.000000
0.402	-11.749999
0.4025	-10.750000
0.403	-11.749999
0.4035	-10.000000
0.404	-11.749999
0.4045	-15.500000
0.405	-13.250000
0.4055	-9.750001
0.406	-12.625001
0.4065	-7.875000
0.407	-10.250000
0.4075	-8.500000
0.408	-10.875000
0.4085	-10.125000
0.409	-7.750000
0.4095	-7.625000
0.41	-5.750000
0.4105	-5.500000
0.411	-1.750000
0.4115	-3.000000
0.412	-2.875000
0.4125	-6.250000
0.413	-5.750000
0.4135	-4.375000
0.414	-6.250000
0.4145	-7.000000
0.415	-8.375000
0.4155	-5.375000
0.416	-10.750000
0.4165	-9.375001
0.417	-8.875000
0.4175	-10.250000
0.418	-13.375000
0.4185	-11.500001
0.419	-12.374999
0.4195	-13.125000
0.42	-17.125000
0.4205	-17.750001
0.421	-16.624999
0.4215	-16.875001
0.422	-17.999999
0.4225	-17.625000
0.423	-17.750001
0.4235	-16.624999
0.424	-20.000000
0.4245	-16.624999
0.425	-17.750001
0.4255	-15.375000
0.426	-17.000000
0.4265	-15.875001
0.427	-15.000000
0.4275	-16.750000
0.428	-15.125000
0.4285	-15.750000
0.429	-15.375000
0.4295	-13.250000
0.43	-14.000000
0.4305	-12.000001
0.431	-13.500000
0.4315	-13.875000
0.432	-11.874999
0.4325	-12.750000
0.433	-10.750000
0.4335	-10.750000
0.434	-8.125000
0.4345	-8.875000
0.435	-7.750000
0.4355	-7.750000
0.436	-9.124999
0.4365	-8.999999
0.437	-9.124999
0.4375	-11.625001
0.438	-14.624999
0.4385	-12.875000
0.439	-12.374999
0.4395	-14.250000
0.44	-15.375000
0.4405	-14.250000
0.441	-12.374999
0.4415	-13.125000
0.442	-14.499999
0.4425	-13.750000
0.443	-13.750000
0.4435	-12.000001
0.444	-12.625001
0.4445	-12.500001
0.445	-10.875000
0.4455	-11.250000
0.446	-9.375001
0.4465	-8.125000
0.447	-4.750000
0.4475	-5.125000
0.448	-4.375000
0.4485	-3.750000
0.449	-2.000000
0.4495	-1.750000
0.45	-2.375000
0.4505	-1.125000
0.451	-0.875000
0.4515	0.500000
0.452	3.750000
0.4525	2.625000
0.453	0.875000
0.4535	0.375000
0.454	-0.625000
0.4545	0.125000
0.455	0.250000
0.4555	-0.375000
0.456	-0.750000
0.4565	-1.625000
0.457	-3.375000
0.4575	-2.750000
0.458	-2.000000
0.4585	-3.625000
0.459	-3.750000
0.4595	-2.500000
0.46	-2.625000
0.4605	-2.625000
0.461	-4.500000
0.4615	-4.250000
0.462	-3.250000
0.4625	-3.500000
0.463	-3.750000
0.4635	-4.250000
0.464	-3.250000
0.4645	-2.625000
0.465	-1.125000
0.4655	-1.750000
0.466	-1.000000
0.4665	-2.250000
0.467	-0.000000
0.4675	-0.250000
0.468	1.375000
0.4685	2.125000
0.469	2.750000
0.4695	4.500000
0.47	3.000000
0.4705	3.750000
0.471	4.875000
0.4715	4.750000
0.472	6.750000
0.4725	5.875000
0.473	7.375000
0.4735	5.750000
0.474	6.125000
0.4745	6.750000
0.475	6.750000
0.4755	6.375000
0.476	7.500000
0.4765	7.250000
0.477	5.000000
0.4775	6.250001
0.478	6.000000
0.4785	6.000000
0.479	4.250000
0.4795	4.875000
0.48	4.375000
0.4805	2.000000
0.481	2.125000
0.4815	1.875000
0.482	2.000000
0.4825	0.250000
0.483	-3.000000
0.4835	-3.125000
0.484	0.250000
0.4845	-2.875000
0.485	-1.375000
0.4855	-2.000000
0.486	-2.250000
0.4865	-2.125000
0.487	-2.125000
0.4875	-0.875000
0.488	-2.375000
0.4885	-0.125000
0.489	-1.000000
0.4895	0.250000
0.49	0.250000
0.4905	1.125000
0.491	2.750000
0.4915	3.000000
0.492	1.250000
0.4925	1.250000
0.493	-0.000000
0.4935	2.125000
0.494	1.000000
0.4945	1.250000
0.495	1.750000
0.4955	1.000000
0.496	-0.375000
0.4965	-2.500000
0.497	-3.250000
0.4975	-2.125000
0.498	-3.500000
0.4985	-2.500000
0.499	-2.625000
0.4995	-3.250000
0.5	-2.250000
0.5005	-2.750000
0.501	-4.625000
0.5015	-5.250000
0.502	-7.125000
0.5025	-7.000000
0.503	-8.500000
0.5035	-7.875000
0.504	-8.125000
0.5045	-5.875000
0.505	-5.250000
0.5055	-5.625000
0.506	-5.500000
0.5065	-4.000000
0.507	-1.750000
0.5075	-2.125000
0.508	-2.625000
0.5085	-2.000000
0.509	-1.125000
0.5095	-0.125000
0.51	0.125000
0.5105	0.375000
0.511	-0.500000
0.5115	-0.625000
0.512	0.875000
0.5125	-0.750000
0.513	-0.625000
0.5135	-0.000000
0.514	-0.125000
0.5145	-0.750000
0.515	-1.000000
0.5155	-0.625000
0.516	-1.875000
0.5165	-2.125000
0.517	-3.500000
0.5175	-6.375000
0.518	-2.500000
0.5185	-5.500000
0.519	-5.000000
0.5195	-5.000000
0.52	-6.625000
0.5205	-6.000000
0.521	-6.750000
0.5215	-7.625000
0.522	-6.500000
0.5225	-6.250000
0.523	-6.875000
0.5235	-7.500000
0.524	-6.000000
0.5245	-3.500000
0.525	-2.250000
0.5255	-3.500000
0.526	-3.875000
0.5265	-3.250000
0.527	-1.875000
0.5275	0.500000
0.528	1.625000
0.5285	2.625000
0.529	2.125000
0.5295	2.500000
0.53	3.125000
0.5305	5.125000
0.531	1.875000
0.5315	1.250000
0.532	0.750000
0.5325	-2.875000
0.533	-0.875000
0.5335	-5.000000
0.534	-5.250000
0.5345	-4.625000
0.535	-5.750000
0.5355	-5.500000
0.536	-8.000000
0.5365	-7.375000
0.537	-7.000000
0.5375	-7.625000
0.538	-9.875001
0.5385	-8.875000
0.539	-8.250000
0.5395	-7.250000
0.54	-7.625000
0.5405	-7.625000
0.541	-5.500000
0.5415	-6.250000
0.542	-4.750000
0.5425	-7.875000
0.543	-5.500000
0.5435	-5.750000
0.544	-6.875000
0.5445	-6.000000
0.545	-7.250000
0.5455	-7.500000
0.546	-5.000000
0.5465	-6.750000
0.547	-7.625000
0.5475	-6.375000
0.548	-6.000000
0.5485	-5.000000
0.549	-3.625000
0.5495	-5.500000
0.55	-4.750000
0.5505	-4.750000
0.551	-6.250000
0.5515	-8.125000
0.552	-8.500000
0.5525	-8.000000
0.553	-8.250000
0.5535	-6.000000
0.554	-6.625000
0.5545	-4.250000
0.555	-5.125000
0.5555	-6.625000
0.556	-5.625000
0.5565	-7.000000
0.557	-7.250000
0.5575	-6.750000
0.558	-7.375000
0.5585	-6.625000
0.559	-8.250000
0.5595	-7.125000
0.56	-8.250000
0.5605	-8.125000
0.561	-10.000000
0.5615	-6.500000
0.562	-8.250000
0.5625	-8.999999
0.563	-9.124999
0.5635	-13.625000
0.564	-13.750000
0.5645	-13.500000
0.565	-14.624999
0.5655	-12.125001
0.566	-7.750000
0.5665	-7.125000
0.567	-10.750000
0.5675	-9.375001
0.568	-10.375000
0.5685	-7.625000
0.569	-8.500000
0.5695	-7.750000
0.57	-6.625000
0.5705	-8.625000
0.571	-7.375000
0.5715	-11.874999
0.572	-12.249999
0.5725	-10.375000
0.573	-9.875001
0.5735	-6.625000
0.574	-5.625000
0.5745	-7.125000
0.575	-7.875000
0.5755	-8.625000
0.576	-8.750000
0.5765	-6.750000
0.577	-9.250000
0.5775	-4.500000
0.578	-6.625000
0.5785	-4.250000
0.579	-2.000000
0.5795	-3.750000
0.58	-4.375000
0.5805	-1.625000
0.581	-1.375000
0.5815	-4.750000
0.582	-8.625000
0.5825	-6.875000
0.583	-6.000000
0.5835	-7.375000
0.584	-6.250000
0.5845	-2.750000
0.585	-8.250000
0.5855	-7.875000
0.586	-6.750000
0.5865	-10.750000
0.587	-10.125000
0.5875	-14.124999
0.588	-13.500000
0.5885	-12.249999
0.589	-10.000000
0.5895	-13.125000
0.59	-12.000001
0.5905	-11.000000
0.591	-11.375000
0.5915	-9.124999
0.592	-12.125001
0.5925	-5.500000
0.593	-3.750000
0.5935	-4.375000
0.594	-5.625000
0.5945	-5.125000
0.595	-4.375000
0.5955	-7.500000
0.596	-3.500000
0.5965	-6.125000
0.597	-8.000000
0.5975	-8.625000
0.598	-7.750000
0.5985	-5.250000
0.599	-7.000000
0.5995	-8.625000
0.6	-8.999999
0.6005	-9.124999
0.601	-5.875000
0.6015	-5.500000
0.602	-7.375000
0.6025	-8.625000
0.603	-8.375000
0.6035	-7.875000
0.604	-7.125000
0.6045	-5.500000
0.605	-5.375000
0.6055	-8.375000
0.606	-5.625000
0.6065	-3.125000
0.607	-4.875000
0.6075	-3.125000
0.608	-5.000000
0.6085	-3.625000
0.609	-5.250000
0.6095	-4.500000
0.61	-7.500000
0.6105	-5.000000
0.611	-4.125000
0.6115	-2.500000
0.612	-1.375000
0.6125	-3.750000
0.613	-7.625000
0.6135	-7.000000
0.614	-5.250000
0.6145	-5.250000
0.615	-6.375000
0.6155	-6.000000
0.616	-4.000000
0.6165	-6.625000
0.617	-7.000000
0.6175	-6.125000
0.618	-6.875000
0.6185	-6.375000
0.619	-5.875000
0.6195	-8.125000
0.62	-8.875000
0.6205	-4.750000
0.621	-2.625000
0.6215	-3.250000
0.622	-2.875000
0.6225	-2.250000
0.623	-3.500000
0.6235	-3.875000
0.624	1.000000
0.6245	2.500000
0.625	1.125000
0.6255	2.250000
0.626	2.875000
0.6265	3.750000
0.627	2.000000
0.6275	3.375000
0.628	3.375000
0.6285	1.875000
0.629	2.250000
0.6295	3.750000
0.63	1.000000
0.6305	0.625000
0.631	1.625000
0.6315	4.000000
0.632	4.000000
0.6325	3.625000
0.633	1.750000
0.6335	-1.750000
0.634	-1.250000
0.6345	-1.000000
0.635	1.000000
0.6355	0.875000
0.636	3.625000
0.6365	2.375000
0.637	2.750000
0.6375	2.375000
0.638	3.375000
0.6385	2.000000
0.639	3.000000
0.6395	4.000000
0.64	6.875000
0.6405	6.625000
0.641	5.250000
0.6415	4.000000
0.642	3.875000
0.6425	1.875000
0.643	-2.875000
0.6435	0.500000
0.644	2.250000
0.6445	0.875000
0.645	2.250000
0.6455	-0.250000
0.646	-1.000000
0.6465	-1.125000
0.647	0.875000
0.6475	-1.500000
0.648	-3.375000
0.6485	-2.250000
0.649	1.125000
0.6495	2.000000
0.65	1.375000
0.6505	0.250000
0.651	-2.375000
0.6515	-1.625000
0.652	0.875000
0.6525	2.500000
0.653	1.000000
0.6535	1.750000
0.654	0.250000
0.6545	-1.000000
0.655	-0.750000
0.6555	-1.875000
0.656	-1.000000
0.6565	-0.375000
0.657	-2.875000
0.6575	-3.500000
0.658	-1.375000
0.6585	-0.000000
0.659	-1.000000
0.6595	-0.625000
0.66	-0.750000
0.6605	1.000000
0.661	2.125000
0.6615	3.750000
0.662	1.625000
0.6625	2.750000
0.663	5.875000
0.6635	5.625000
0.664	5.750000
0.6645	7.000000
0.665	7.125000
0.6655	5.500000
0.666	2.625000
0.6665	2.875000
0.667	1.375000
0.6675	-0.625000
0.668	-0.125000
0.6685	0.875000
0.669	-0.750000
0.6695	-2.250000
0.67	-2.250000
0.6705	-2.750000
0.671	-2.000000
0.6715	1.250000
0.672	-1.250000
0.6725	-3.000000
0.673	-3.375000
0.6735	-1.625000
0.674	-0.125000
0.6745	1.750000
0.675	1.375000
0.6755	-0.250000
0.676	1.625000
0.6765	-0.125000
0.677	0.625000
0.6775	1.375000
0.678	4.375000
0.6785	3.750000
0.679	4.750000
0.6795	2.125000
0.68	3.000000
0.6805	5.500000
0.681	5.000000
0.6815	4.000000
0.682	3.375000
0.6825	3.750000
0.683	3.250000
0.6835	2.375000
0.684	2.250000
0.6845	2.875000
0.685	1.750000
0.6855	3.625000
0.686	5.000000
0.6865	2.375000
0.687	3.250000
0.6875	0.875000
0.688	-0.625000
0.6885	1.250000
0.689	-0.125000
0.6895	-2.750000
0.69	-1.375000
0.6905	-0.625000
0.691	0.125000
0.6915	-0.625000
0.692	-1.000000
0.6925	-1.625000
0.693	-2.500000
0.6935	-4.250000
0.694	-5.750000
0.6945	-5.625000
0.695	-1.375000
0.6955	-1.250000
0.696	-2.250000
0.6965	-5.625000
0.697	-7.625000
0.6975	-3.750000
0.698	-5.250000
0.6985	-3.875000
0.699	-6.375000
0.6995	-8.500000
0.7	-8.250000
0.7005	-5.625000
0.701	-6.250000
0.7015	-7.875000
0.702	-6.250000
0.7025	-7.375000
0.703	-8.999999
0.7035	-10.750000
0.704	-11.375000
0.7045	-9.375001
0.705	-10.125000
0.7055	-12.374999
0.706	-11.000000
0.7065	-14.000000
0.707	-7.125000
0.7075	-8.375000
0.708	-8.500000
0.7085	-11.125000
0.709	-10.750000
0.7095	-8.125000
0.71	-7.250000
0.7105	-9.250000
0.711	-8.500000
0.7115	-8.999999
0.712	-6.375000
0.7125	-2.500000
0.713	-3.625000
0.7135	-5.000000
0.714	-4.625000
0.7145	-4.500000
0.715	-3.750000
0.7155	-2.250000
0.716	-0.625000
0.7165	-4.375000
0.717	-3.375000
0.7175	-0.875000
0.718	-3.500000
0.7185	-4.375000
0.719	-4.000000
0.7195	-3.750000
0.72	-3.375000
0.7205	-0.000000
0.721	0.500000
0.7215	-0.500000
0.722	-1.250000
0.7225	1.250000
0.723	3.375000
0.7235	2.000000
0.724	2.625000
0.7245	1.250000
0.725	2.750000
0.7255	0.875000
0.726	-0.250000
0.7265	1.250000
0.727	2.625000
0.7275	0.375000
0.728	0.625000
0.7285	-0.875000
0.729	-0.750000
0.7295	-0.125000
0.73	-2.000000
0.7305	-2.125000
0.731	-2.750000
0.7315	0.125000
0.732	-1.750000
0.7325	-2.750000
0.733	-1.625000
0.7335	-0.375000
0.734	0.125000
0.7345	-0.125000
0.735	1.625000
0.7355	1.625000
0.736	1.250000
0.7365	0.500000
0.737	-0.125000
0.7375	0.250000
0.738	-0.625000
0.7385	0.500000
0.739	-0.750000
0.7395	-2.750000
0.74	-1.875000
0.7405	-1.750000
0.741	-3.000000
0.7415	0.625000
0.742	2.750000
0.7425	-0.750000
0.743	0.250000
0.7435	0.250000
0.744	1.125000
0.7445	1.125000
0.745	1.375000
0.7455	-0.625000
0.746	0.625000
0.7465	0.250000
0.747	0.500000
0.7475	1.500000
0.748	2.750000
0.7485	4.250000
0.749	1.875000
0.7495	2.250000
0.75	1.375000
0.7505	0.750000
0.751	0.500000
0.7515	-0.500000
0.752	-2.625000
0.7525	-1.625000
0.753	0.750000
0.7535	0.375000
0.754	-0.750000
0.7545	-3.250000
0.755	-1.625000
0.7555	-0.750000
0.756	-3.625000
0.7565	-4.375000
0.757	-3.500000
0.7575	-1.875000
0.758	-2.500000
0.7585	-3.500000
0.759	-2.625000
0.7595	-3.125000
0.76	-0.500000
0.7605	-5.375000
0.761	-2.875000
0.7615	1.250000
0.762	-1.125000
0.7625	-2.500000
0.763	-4.375000
0.7635	-2.875000
0.764	-1.875000
0.7645	-3.125000
0.765	-4.750000
0.7655	-3.875000
0.766	-2.500000
0.7665	-5.375000
0.767	-2.875000
0.7675	-6.125000
0.768	-3.375000
0.7685	-5.875000
0.769	-6.000000
0.7695	-4.750000
0.77	-3.250000
0.7705	-3.250000
0.771	-3.125000
0.7715	-1.250000
0.772	-3.125000
0.7725	-4.375000
0.773	-0.125000
0.7735	-3.500000
0.774	-6.000000
0.7745	-6.875000
0.775	-4.875000
0.7755	-7.125000
0.776	-10.000000
0.7765	-11.500001
0.777	-9.625000
0.7775	-6.500000
0.778	-6.500000
0.7785	-10.125000
0.779	-11.749999
0.7795	-8.125000
0.78	-9.625000
0.7805	-11.874999
0.781	-11.125000
0.7815	-9.375001
0.782	-10.375000
0.7825	-9.750001
0.783	-10.000000
0.7835	-11.375000
0.784	-12.875000
0.7845	-11.749999
0.785	-12.750000
0.7855	-13.625000
0.786	-14.000000
0.7865	-13.375000
0.787	-15.125000
0.7875	-15.000000
0.788	-13.750000
0.7885	-14.375000
0.789	-16.750000
0.7895	-15.625001
0.79	-10.625000
0.7905	-12.500001
0.791	-12.875000
0.7915	-10.750000
0.792	-12.000001
0.7925	-9.124999
0.793	-7.750000
0.7935	-8.375000
0.794	-10.125000
0.7945	-11.125000
0.795	-10.250000
0.7955	-10.000000
0.796	-11.000000
0.7965	-12.000001
0.797	-11.749999
0.7975	-9.499999
0.798	-7.125000
0.7985	-5.000000
0.799	-7.375000
0.7995	-9.499999
0.8	-11.625001
0.8005	-12.125001
0.801	-11.625001
0.8015	-8.750000
0.802	-7.000000
0.8025	-6.500000
0.803	-3.750000
0.8035	-2.125000
0.804	-4.125000
0.8045	-5.250000
0.805	-6.250000
0.8055	-5.750000
0.806	-4.875000
0.8065	-4.875000
0.807	-4.750000
0.8075	-3.875000
0.808	-3.250000
0.8085	-3.250000
0.809	-4.500000
0.8095	-2.375000
0.81	-2.750000
0.8105	-2.750000
0.811	-2.125000
0.8115	-4.750000
0.812	-2.875000
0.8125	-0.000000
0.813	0.750000
0.8135	0.875000
0.814	1.875000
0.8145	1.625000
0.815	2.625000
0.8155	2.125000
0.816	-3.250000
0.8165	-3.250000
0.817	-1.250000
0.8175	-0.375000
0.818	2.125000
0.8185	-2.000000
0.819	-2.125000
0.8195	-3.500000
0.82	-0.000000
0.8205	-1.125000
0.821	-1.375000
0.8215	-1.875000
0.822	-0.500000
0.8225	0.500000
0.823	4.125000
0.8235	3.750000
0.824	3.375000
0.8245	2.000000
0.825	3.875000
0.8255	2.875000
0.826	1.375000
0.8265	3.375000
0.827	1.625000
0.8275	2.750000
0.828	2.250000
0.8285	2.250000
0.829	0.750000
0.8295	-0.125000
0.83	0.500000
0.8305	0.125000
0.831	1.125000
0.8315	-0.500000
0.832	0.125000
0.8325	2.375000
0.833	3.750000
0.8335	4.500000
0.834	3.125000
0.8345	1.875000
0.835	2.125000
0.8355	5.250000
0.836	3.375000
0.8365	2.375000
0.837	-0.000000
0.8375	0.250000
0.838	1.750000
0.8385	3.500000
0.839	4.750000
0.8395	6.625000
0.84	7.500000
0.8405	2.000000
0.841	3.500000
0.8415	2.875000
0.842	0.125000
0.8425	-0.875000
0.843	0.875000
0.8435	-0.500000
0.844	-0.375000
0.8445	-1.625000
0.845	-1.750000
0.8455	-0.500000
0.846	-1.250000
0.8465	1.250000
0.847	-0.875000
0.8475	-2.750000
0.848	-2.750000
0.8485	-3.000000
0.849	-2.500000
0.8495	-0.750000
0.85	1.000000
0.8505	-0.000000
0.851	-1.250000
0.8515	0.250000
0.852	-0.000000
0.8525	-1.375000
0.853	-0.750000
0.8535	-0.500000
0.854	-1.500000
0.8545	-0.625000
0.855	-1.750000
0.8555	-0.625000
0.856	-1.500000
0.8565	-5.875000
0.857	-5.250000
0.8575	-4.750000
0.858	-5.875000
0.8585	-6.500000
0.859	-5.000000
0.8595	-4.250000
0.86	-4.500000
0.8605	-2.125000
0.861	-1.750000
0.8615	-3.375000
0.862	-1.625000
0.8625	-1.875000
0.863	1.875000
0.8635	1.250000
0.864	0.500000
0.8645	1.500000
0.865	-0.125000
0.8655	3.500000
0.866	-0.125000
0.8665	-0.125000
0.867	0.250000
0.8675	0.250000
0.868	3.250000
0.8685	-1.750000
0.869	-0.000000
0.8695	1.750000
0.87	2.875000
0.8705	3.500000
0.871	2.250000
0.8715	-0.375000
0.872	-0.250000
0.8725	-1.625000
0.873	-3.250000
0.8735	2.625000
0.874	7.000000
0.8745	1.375000
0.875	0.750000
0.8755	-0.000000
0.876	5.000000
0.8765	3.500000
0.877	0.500000
0.8775	0.500000
0.878	-1.375000
0.8785	-1.750000
0.879	-2.750000
0.8795	-1.750000
0.88	-1.875000
0.8805	-2.750000
0.881	3.250000
0.8815	-0.625000
0.882	-0.125000
0.8825	2.375000
0.883	0.875000
0.8835	4.250000
0.884	0.500000
0.8845	-1.125000
0.885	2.500000
0.8855	0.875000
0.886	3.875000
0.8865	5.375000
0.887	5.250000
0.8875	2.625000
0.888	6.625000
0.8885	8.125001
0.889	2.250000
0.8895	1.500000
0.89	-1.375000
0.8905	-0.625000
0.891	1.000000
0.8915	5.875000
0.892	5.375000
0.8925	3.375000
0.893	5.375000
0.8935	12.125000
0.894	9.375001
0.8945	12.374999
0.895	10.249999
0.8955	10.625000
0.896	15.500000
0.8965	14.250000
0.897	12.000000
0.8975	10.875000
0.898	8.000000
0.8985	7.375000
0.899	6.750000
0.8995	3.750000
0.9	5.375000
0.9005	7.000000
0.901	9.750000
0.9015	9.625000
0.902	7.875000
0.9025	7.250000
0.903	4.500000
0.9035	3.125000
0.904	3.125000
0.9045	-0.500000
0.905	-0.125000
0.9055	-1.250000
0.906	-0.625000
0.9065	2.875000
0.907	1.500000
0.9075	4.750000
0.908	7.375000
0.9085	5.750000
0.909	1.125000
0.9095	4.125000
0.91	8.250000
0.9105	5.250000
0.911	8.500000
0.9115	8.250000
0.912	6.750000
0.9125	8.125001
0.913	9.750000
0.9135	8.750000
0.914	10.375000
0.9145	11.625000
0.915	9.875001
0.9155	11.874999
0.916	8.999999
0.9165	12.000000
0.917	10.999999
0.9175	9.625000
0.918	12.374999
0.9185	8.000000
0.919	6.375000
0.9195	7.500000
0.92	6.000000
0.9205	5.750000
0.921	5.875000
0.9215	6.625000
0.922	5.125000
0.9225	5.625000
0.923	4.750000
0.9235	6.250001
0.924	6.250001
0.9245	6.750000
0.925	6.000000
0.9255	6.125000
0.926	5.125000
0.9265	5.375000
0.927	4.500000
0.9275	2.125000
0.928	2.750000
0.9285	5.875000
0.929	3.750000
0.9295	3.000000
0.93	3.500000
0.9305	4.375000
0.931	3.250000
0.9315	7.375000
0.932	5.500000
0.9325	5.375000
0.933	6.250001
0.9335	2.250000
0.934	4.125000
0.9345	5.000000
0.935	6.750000
0.9355	9.250000
0.936	6.375000
0.9365	5.750000
0.937	7.250000
0.9375	4.125000
0.938	3.750000
0.9385	2.875000
0.939	6.000000
0.9395	7.375000
0.94	6.500000
0.9405	5.375000
0.941	7.375000
0.9415	8.500000
0.942	8.125001
0.9425	8.000000
0.943	6.000000
0.9435	5.000000
0.944	4.500000
0.9445	3.625000
0.945	1.250000
0.9455	2.750000
0.946	1.250000
0.9465	-2.125000
0.947	-1.875000
0.9475	-1.250000
0.948	0.125000
0.9485	-0.375000
0.949	-2.625000
0.9495	-0.125000
0.95	0.375000
0.9505	-2.375000
0.951	-2.000000
0.9515	-0.250000
0.952	-2.375000
0.9525	-4.875000
0.953	-5.125000
0.9535	-4.000000
0.954	-6.000000
0.9545	-6.000000
0.955	-4.875000
0.9555	-6.000000
0.956	-9.499999
0.9565	-9.499999
0.957	-6.250000
0.9575	-1.500000
0.958	-4.625000
0.9585	-4.375000
0.959	-6.500000
0.9595	-6.625000
0.96	-3.250000
0.9605	-1.375000
0.961	-2.750000
0.9615	-5.875000
0.962	-3.500000
0.9625	-3.125000
0.963	-4.125000
0.9635	-2.750000
0.964	-3.000000
0.9645	-6.250000
0.965	-6.750000
0.9655	-5.250000
0.966	-6.875000
0.9665	-7.125000
0.967	-7.250000
0.9675	-6.375000
0.968	-6.250000
0.9685	-6.750000
0.969	-6.000000
0.9695	-6.125000
0.97	-8.125000
0.9705	-6.375000
0.971	-4.500000
0.9715	-6.375000
0.972	-8.125000
0.9725	-6.375000
0.973	-6.750000
0.9735	-8.000000
0.974	-7.500000
0.9745	-5.750000
0.975	-5.125000
0.9755	-8.125000
0.976	-6.500000
0.9765	-6.375000
0.977	-4.750000
0.9775	-5.000000
0.978	-5.500000
0.9785	-4.500000
0.979	-2.375000
0.9795	-2.750000
0.98	-3.750000
0.9805	-1.375000
0.981	-0.625000
0.9815	-0.500000
0.982	-3.000000
0.9825	-0.750000
0.983	-1.625000
0.9835	-3.625000
0.984	-2.250000
0.9845	-2.500000
0.985	-2.000000
0.9855	-4.625000
0.986	-4.375000
0.9865	-5.750000
0.987	-5.250000
0.9875	-3.250000
0.988	-5.000000
0.9885	-4.625000
0.989	-6.375000
0.9895	-6.375000
0.99	-6.000000
0.9905	-4.250000
0.991	-6.125000
0.9915	-4.250000
0.992	-5.750000
0.9925	-5.750000
0.993	-5.500000
0.9935	-6.000000
0.994	-5.375000
0.9945	-5.500000
0.995	-5.250000
0.9955	-3.625000
0.996	-3.250000
0.9965	-2.750000
0.997	-4.125000
0.9975	-3.375000
0.998	-3.750000
0.9985	-4.000000
0.999	-4.625000
0.9995	-3.125000
[truncated: 983,000 more rows]
