# Supplementary material for: EEGgui: a program used to detect electroencephalogram anomalies after traumatic brain injury
Source: Source Code Biol Med. 2013 May 21;8:12. doi: 10.1186/1751-0473-8-12 (PMC3673894; doi:10.1186/1751-0473-8-12)
Supplement: Additional file 1 — Timelock.m: a function that places Not A Number (NaN) in place of missing data. [file 1751-0473-8-12-S1.zip › 2002468826834285_add28.txt]

0	11.375000
0.0005	11.625000
0.001	11.375000
0.0015	9.125000
0.002	8.124999
0.0025	7.875000
0.003	7.000000
0.0035	6.875000
0.004	5.875000
0.0045	7.250000
0.005	6.125001
0.0055	7.125001
0.006	6.625001
0.0065	7.125001
0.007	8.750000
0.0075	10.749999
0.008	10.124998
0.0085	9.250000
0.009	9.375001
0.0095	8.000001
0.01	7.375000
0.0105	8.375000
0.011	7.875000
0.0115	7.250000
0.012	7.125001
0.0125	5.000000
0.013	2.999999
0.0135	4.000000
0.014	2.375000
0.0145	2.125000
0.015	1.624999
0.0155	2.125000
0.016	3.375001
0.0165	4.374999
0.017	4.374999
0.0175	5.000000
0.018	3.874999
0.0185	4.125000
0.019	3.250000
0.0195	2.499999
0.02	4.500000
0.0205	6.125001
0.021	7.375000
0.0215	8.250000
0.022	8.500001
0.0225	7.250000
0.023	6.875000
0.0235	7.875000
0.024	7.000000
0.0245	5.750001
0.025	4.250001
0.0255	2.999999
0.026	0.500000
0.0265	2.250000
0.027	1.000001
0.0275	1.000001
0.028	-1.749999
0.0285	-0.875000
0.029	-0.750001
0.0295	-1.000000
0.03	-2.000000
0.0305	-3.375000
0.031	-0.750001
0.0315	-1.000000
0.032	-1.625001
0.0325	-0.125000
0.033	0.624999
0.0335	1.624999
0.034	1.124999
0.0345	1.375000
0.035	0.875000
0.0355	1.875000
0.036	1.624999
0.0365	2.750000
0.037	1.624999
0.0375	2.750000
0.038	5.125000
0.0385	7.000000
0.039	7.375000
0.0395	3.874999
0.04	7.750000
0.0405	7.875000
0.041	5.625000
0.0415	6.125001
0.042	3.750000
0.0425	5.000000
0.043	2.375000
0.0435	1.250000
0.044	2.000001
0.0445	1.000001
0.045	0.250000
0.0455	1.250000
0.046	-0.625000
0.0465	-0.250001
0.047	0.500000
0.0475	0.125001
0.048	0.750000
0.0485	1.500001
0.049	1.500001
0.0495	1.375000
0.05	0.750000
0.0505	-1.749999
0.051	-0.750001
0.0515	-0.625000
0.052	-0.374999
0.0525	-1.500000
0.053	-0.250001
0.0535	-1.500000
0.054	-1.125000
0.0545	-3.875000
0.055	-2.249999
0.0555	-2.375000
0.056	-5.375000
0.0565	-4.375000
0.057	-4.500000
0.0575	-5.250000
0.058	-4.250000
0.0585	-5.625000
0.059	-4.125000
0.0595	-2.624999
0.06	-3.624999
0.0605	-4.625001
0.061	-5.375000
0.0615	-3.624999
0.062	-1.125000
0.0625	-2.249999
0.063	0.750000
0.0635	0.875000
0.064	1.750000
0.0645	2.125000
0.065	2.875001
0.0655	1.875000
0.066	0.624999
0.0665	-0.125000
0.067	0.375000
0.0675	-2.624999
0.068	-3.125001
0.0685	-3.750000
0.069	-4.500000
0.0695	-4.250000
0.07	-5.625000
0.0705	-5.125000
0.071	-3.624999
0.0715	-4.000001
0.072	-4.000001
0.0725	-3.250000
0.073	-3.875000
0.0735	-4.125000
0.074	-3.500001
0.0745	-3.125001
0.075	-4.750000
0.0755	-5.000000
0.076	-4.875001
0.0765	-3.624999
0.077	-4.750000
0.0775	-6.000000
0.078	-6.375000
0.0785	-6.250001
0.079	-9.124999
0.0795	-7.375000
0.08	-8.625000
0.0805	-9.375000
0.081	-9.000000
0.0815	-11.875000
0.082	-12.750000
0.0825	-14.499999
0.083	-14.375000
0.0835	-15.375001
0.084	-16.250000
0.0845	-15.625001
0.085	-13.500000
0.0855	-13.000000
0.086	-12.250000
0.0865	-11.250000
0.087	-11.625000
0.0875	-10.750000
0.088	-13.125000
0.0885	-12.500000
0.089	-14.375000
0.0895	-12.625001
0.09	-12.875000
0.0905	-10.124999
0.091	-12.250000
0.0915	-12.250000
0.092	-11.250000
0.0925	-9.624999
0.093	-9.000000
0.0935	-8.750000
0.094	-9.250000
0.0945	-10.750000
0.095	-9.375000
0.0955	-10.375000
0.096	-11.875000
0.0965	-10.625000
0.097	-11.375000
0.0975	-12.000000
0.098	-13.000000
0.0985	-12.875000
0.099	-13.500000
0.0995	-14.624999
0.1	-14.499999
0.1005	-15.250001
0.101	-16.124999
0.1015	-16.500000
0.102	-16.624999
0.1025	-17.750001
0.103	-18.125000
0.1035	-16.250000
0.104	-16.624999
0.1045	-18.249999
0.105	-15.125000
0.1055	-14.124999
0.106	-16.250000
0.1065	-16.624999
0.107	-13.750000
0.1075	-13.875000
0.108	-10.750000
0.1085	-10.375000
0.109	-10.625000
0.1095	-10.124999
0.11	-10.500000
0.1105	-10.000000
0.111	-8.750000
0.1115	-8.375000
0.112	-7.875000
0.1125	-8.250000
0.113	-8.625000
0.1135	-9.624999
0.114	-10.750000
0.1145	-11.875000
0.115	-13.125000
0.1155	-14.499999
0.116	-13.625000
0.1165	-12.375000
0.117	-11.875000
0.1175	-12.375000
0.118	-10.875000
0.1185	-8.875000
0.119	-10.375000
0.1195	-9.624999
0.12	-10.625000
0.1205	-13.875000
0.121	-13.750000
0.1215	-14.000000
0.122	-16.374999
0.1225	-17.124999
0.123	-17.625000
0.1235	-17.500000
0.124	-17.875002
0.1245	-18.375000
0.125	-15.875001
0.1255	-13.625000
0.126	-14.750000
0.1265	-14.375000
0.127	-15.000000
0.1275	-16.750000
0.128	-16.624999
0.1285	-16.250000
0.129	-17.000000
0.1295	-18.249999
0.13	-18.125000
0.1305	-18.875000
0.131	-18.999999
0.1315	-19.375000
0.132	-19.375000
0.1325	-20.250000
0.133	-18.750001
0.1335	-17.625000
0.134	-18.999999
0.1345	-18.375000
0.135	-18.375000
0.1355	-17.500000
0.136	-19.874998
0.1365	-19.125000
0.137	-20.250000
0.1375	-17.750001
0.138	-16.250000
0.1385	-17.375000
0.139	-17.625000
0.1395	-18.750001
0.14	-17.625000
0.1405	-19.125000
0.141	-18.125000
0.1415	-15.875001
0.142	-13.500000
0.1425	-13.000000
0.143	-13.375000
0.1435	-12.125000
0.144	-12.625001
0.1445	-11.000000
0.145	-9.624999
0.1455	-11.250000
0.146	-13.000000
0.1465	-12.000000
0.147	-13.250000
0.1475	-12.125000
0.148	-12.375000
0.1485	-13.125000
0.149	-12.375000
0.1495	-10.875000
0.15	-11.875000
0.1505	-11.000000
0.151	-8.875000
0.1515	-9.250000
0.152	-9.124999
0.1525	-9.500000
0.153	-9.500000
0.1535	-8.625000
0.154	-9.500000
0.1545	-8.000000
0.155	-8.125000
0.1555	-7.125000
0.156	-5.625000
0.1565	-7.375000
0.157	-8.375000
0.1575	-8.750000
0.158	-9.875000
0.1585	-10.375000
0.159	-10.250000
0.1595	-11.250000
0.16	-10.750000
0.1605	-11.000000
0.161	-11.875000
0.1615	-11.125000
0.162	-10.375000
0.1625	-10.124999
0.163	-11.875000
0.1635	-12.000000
0.164	-11.000000
0.1645	-11.625000
0.165	-13.125000
0.1655	-15.375001
0.166	-15.375001
0.1665	-15.000000
0.167	-15.875001
0.1675	-15.000000
0.168	-12.875000
0.1685	-14.000000
0.169	-15.875001
0.1695	-14.499999
0.17	-15.000000
0.1705	-17.625000
0.171	-17.250000
0.1715	-15.750000
0.172	-14.250000
0.1725	-13.375000
0.173	-14.499999
0.1735	-13.875000
0.174	-14.000000
0.1745	-13.750000
0.175	-14.875000
0.1755	-14.750000
0.176	-15.625001
0.1765	-15.625001
0.177	-14.875000
0.1775	-14.624999
0.178	-14.375000
0.1785	-15.000000
0.179	-13.625000
0.1795	-13.250000
0.18	-13.000000
0.1805	-12.625001
0.181	-12.625001
0.1815	-10.375000
0.182	-9.624999
0.1825	-9.750001
0.183	-9.250000
0.1835	-9.124999
0.184	-8.750000
0.1845	-7.125000
0.185	-9.000000
0.1855	-8.125000
0.186	-9.375000
0.1865	-7.750000
0.187	-7.000000
0.1875	-7.375000
0.188	-5.250000
0.1885	-5.625000
0.189	-5.500000
0.1895	-4.250000
0.19	-5.375000
0.1905	-5.875000
0.191	-5.750000
0.1915	-6.750000
0.192	-5.250000
0.1925	-3.750000
0.193	-3.500001
0.1935	-2.125001
0.194	-2.875000
0.1945	-2.375000
0.195	-1.500000
0.1955	-1.000000
0.196	-1.500000
0.1965	-2.000000
0.197	-2.500000
0.1975	-3.125001
0.198	-3.624999
0.1985	-4.375000
0.199	-3.624999
0.1995	-2.624999
0.2	-1.749999
0.2005	-2.000000
0.201	-1.500000
0.2015	-3.125001
0.202	-2.750000
0.2025	-5.625000
0.203	-7.500000
0.2035	-10.000000
0.204	-9.375000
0.2045	-10.375000
0.205	-10.625000
0.2055	-9.750001
0.206	-11.375000
0.2065	-9.375000
0.207	-10.000000
0.2075	-11.000000
0.208	-11.875000
0.2085	-12.875000
0.209	-12.125000
0.2095	-13.000000
0.21	-13.125000
0.2105	-13.250000
0.211	-13.875000
0.2115	-13.750000
0.212	-12.500000
0.2125	-12.750000
0.213	-11.749999
0.2135	-10.625000
0.214	-12.750000
0.2145	-13.750000
0.215	-14.875000
0.2155	-15.125000
0.216	-15.125000
0.2165	-14.499999
0.217	-14.375000
0.2175	-14.750000
0.218	-13.000000
0.2185	-12.125000
0.219	-12.250000
0.2195	-11.625000
0.22	-12.250000
0.2205	-12.125000
0.221	-12.625001
0.2215	-14.124999
0.222	-14.875000
0.2225	-15.625001
0.223	-15.750000
0.2235	-15.250001
0.224	-16.624999
0.2245	-14.624999
0.225	-14.875000
0.2255	-15.625001
0.226	-14.750000
0.2265	-16.000000
0.227	-16.624999
0.2275	-17.375000
0.228	-17.250000
0.2285	-18.500001
0.229	-17.000000
0.2295	-17.000000
0.23	-17.124999
0.2305	-15.625001
0.231	-15.875001
0.2315	-17.124999
0.232	-13.625000
0.2325	-13.500000
0.233	-12.250000
0.2335	-11.000000
0.234	-12.375000
0.2345	-9.750001
0.235	-10.625000
0.2355	-9.500000
0.236	-11.500000
0.2365	-11.749999
0.237	-11.000000
0.2375	-11.749999
0.238	-9.624999
0.2385	-10.124999
0.239	-10.124999
0.2395	-11.000000
0.24	-9.250000
0.2405	-9.000000
0.241	-8.750000
0.2415	-9.750001
0.242	-10.750000
0.2425	-11.625000
0.243	-10.625000
0.2435	-12.500000
0.244	-12.750000
0.2445	-13.125000
0.245	-13.375000
0.2455	-12.750000
0.246	-13.125000
0.2465	-14.000000
0.247	-12.750000
0.2475	-15.125000
0.248	-16.624999
0.2485	-14.875000
0.249	-14.250000
0.2495	-14.875000
0.25	-16.124999
0.2505	-15.500000
0.251	-14.624999
0.2515	-14.499999
0.252	-14.499999
0.2525	-13.375000
0.253	-13.375000
0.2535	-14.000000
0.254	-14.375000
0.2545	-16.875001
0.255	-16.875001
0.2555	-17.500000
0.256	-18.249999
0.2565	-16.250000
0.257	-17.375000
0.2575	-18.875000
0.258	-19.874998
0.2585	-18.750001
0.259	-19.375000
0.2595	-17.875002
0.26	-16.750000
0.2605	-18.125000
0.261	-16.500000
0.2615	-18.249999
0.262	-16.750000
0.2625	-15.125000
0.263	-15.500000
0.2635	-13.375000
0.264	-14.000000
0.2645	-11.250000
0.265	-10.250000
0.2655	-11.000000
0.266	-11.375000
0.2665	-11.500000
0.267	-9.375000
0.2675	-11.250000
0.268	-9.624999
0.2685	-10.250000
0.269	-8.750000
0.2695	-7.000000
0.27	-5.500000
0.2705	-6.750000
0.271	-3.250000
0.2715	-2.875000
0.272	-3.000001
0.2725	-1.375000
0.273	-1.125000
0.2735	-1.875000
0.274	-3.125001
0.2745	0.250000
0.275	-0.500000
0.2755	-0.125000
0.276	-0.125000
0.2765	-1.375000
0.277	-1.749999
0.2775	-3.250000
0.278	-3.250000
0.2785	-4.000001
0.279	-5.750000
0.2795	-7.750000
0.28	-5.875000
0.2805	-4.375000
0.281	-3.875000
0.2815	-2.624999
0.282	-3.250000
0.2825	-2.500000
0.283	-3.875000
0.2835	-4.125000
0.284	-4.750000
0.2845	-2.000000
0.285	-2.125001
0.2855	-2.750000
0.286	-4.500000
0.2865	-3.375000
0.287	-3.500001
0.2875	-3.624999
0.288	-3.624999
0.2885	-4.875001
0.289	-7.500000
0.2895	-5.625000
0.29	-7.000000
0.2905	-9.624999
0.291	-9.250000
0.2915	-11.125000
0.292	-11.875000
0.2925	-12.125000
0.293	-11.250000
0.2935	-13.875000
0.294	-13.625000
0.2945	-14.624999
0.295	-13.875000
0.2955	-13.125000
0.296	-15.000000
0.2965	-13.500000
0.297	-10.250000
0.2975	-11.875000
0.298	-9.875000
0.2985	-8.125000
0.299	-5.125000
0.2995	-6.250001
0.3	-4.625001
0.3005	-3.250000
0.301	-2.875000
0.3015	-2.624999
0.302	-4.625001
0.3025	-4.875001
0.303	-7.250000
0.3035	-5.375000
0.304	-6.625000
0.3045	-6.875000
0.305	-7.750000
0.3055	-7.750000
0.306	-6.125000
0.3065	-6.625000
0.307	-7.375000
0.3075	-9.124999
0.308	-8.250000
0.3085	-8.625000
0.309	-9.750001
0.3095	-9.000000
0.31	-8.125000
0.3105	-8.500000
0.311	-5.875000
0.3115	-6.250001
0.312	-6.375000
0.3125	-6.125000
0.313	-7.125000
0.3135	-9.500000
0.314	-9.250000
0.3145	-10.500000
0.315	-10.124999
0.3155	-7.000000
0.316	-7.625000
0.3165	-5.625000
0.317	-5.250000
0.3175	-4.750000
0.318	-3.125001
0.3185	-3.125001
0.319	-2.750000
0.3195	-2.375000
0.32	-2.125001
0.3205	-1.375000
0.321	-1.125000
0.3215	-2.624999
0.322	-1.875000
0.3225	-2.500000
0.323	-4.000001
0.3235	-2.249999
0.324	-0.875000
0.3245	-1.249999
0.325	-1.249999
0.3255	1.375000
0.326	-0.500000
0.3265	0.624999
0.327	-0.875000
0.3275	-3.750000
0.328	-3.250000
0.3285	-3.875000
0.329	-3.125001
0.3295	-2.375000
0.33	-3.624999
0.3305	-3.125001
0.331	-3.500001
0.3315	-2.000000
0.332	-0.750001
0.3325	-0.125000
0.333	-0.250001
0.3335	0.375000
0.334	1.750000
0.3345	0.375000
0.335	-0.374999
0.3355	1.000001
0.336	2.375000
0.3365	2.125000
0.337	3.250000
0.3375	2.000001
0.338	3.750000
0.3385	3.625000
0.339	4.625000
0.3395	3.250000
0.34	3.750000
0.3405	3.125000
0.341	3.500000
0.3415	2.125000
0.342	0.125001
0.3425	-0.875000
0.343	0.875000
0.3435	-0.875000
0.344	-1.375000
0.3445	-0.374999
0.345	-3.750000
0.3455	-3.250000
0.346	-2.624999
0.3465	-2.750000
0.347	-3.000001
0.3475	-1.875000
0.348	-1.249999
0.3485	-2.125001
0.349	-3.250000
0.3495	-2.500000
0.35	-3.500001
0.3505	-2.000000
0.351	-4.375000
0.3515	-2.375000
0.352	-2.125001
0.3525	-3.125001
0.353	0.125001
0.3535	-0.500000
0.354	0.375000
0.3545	-0.125000
0.355	-0.875000
0.3555	-1.375000
0.356	-1.249999
0.3565	-0.374999
0.357	-1.875000
0.3575	-3.250000
0.358	-3.375000
0.3585	-1.500000
0.359	-1.625001
0.3595	-3.125001
0.36	-3.750000
0.3605	-3.000001
0.361	-3.750000
0.3615	-2.375000
0.362	-2.875000
0.3625	-2.875000
0.363	-3.750000
0.3635	-3.375000
0.364	-3.125001
0.3645	-1.875000
0.365	0.250000
0.3655	2.375000
0.366	2.875001
0.3665	4.500000
0.367	6.250001
0.3675	7.250000
0.368	6.250001
0.3685	5.375000
0.369	4.874999
0.3695	6.375000
0.37	5.750001
0.3705	5.125000
0.371	6.750000
0.3715	8.750000
0.372	9.625000
0.3725	11.124999
0.373	10.749999
0.3735	10.124998
0.374	10.374999
0.3745	10.749999
0.375	10.500001
0.3755	8.000001
0.376	8.999999
0.3765	10.250000
0.377	6.750000
0.3775	5.625000
0.378	7.875000
0.3785	8.000001
0.379	8.625000
0.3795	9.125000
0.38	9.750000
0.3805	9.125000
0.381	11.000000
0.3815	11.749999
0.382	11.749999
0.3825	11.500002
0.383	11.749999
0.3835	11.250001
0.384	10.875001
0.3845	8.999999
0.385	10.875001
0.3855	10.250000
0.386	9.750000
0.3865	10.875001
0.387	9.875001
0.3875	11.250001
0.388	10.250000
0.3885	10.500001
0.389	12.124999
0.3895	12.874998
0.39	11.625000
0.3905	12.749999
0.391	13.000000
0.3915	12.124999
0.392	13.375000
0.3925	10.000000
0.393	8.875001
0.3935	9.375001
0.394	9.499999
0.3945	7.625001
0.395	9.499999
0.3955	8.000001
0.396	7.500001
0.3965	7.125001
0.397	7.250000
0.3975	6.000000
0.398	4.250001
0.3985	3.250000
0.399	3.250000
0.3995	2.250000
0.4	1.124999
0.4005	-1.000000
0.401	-1.749999
0.4015	-1.249999
0.402	1.000001
0.4025	-0.125000
0.403	-0.500000
0.4035	0.375000
0.404	0.375000
0.4045	-0.374999
0.405	-1.000000
0.4055	-0.500000
0.406	-0.250001
0.4065	-0.125000
0.407	-1.375000
0.4075	-1.249999
0.408	1.124999
0.4085	0.624999
0.409	-0.625000
0.4095	0.125001
0.41	0.750000
0.4105	1.250000
0.411	0.624999
0.4115	2.000001
0.412	2.000001
0.4125	2.750000
0.413	2.499999
0.4135	0.125001
0.414	1.875000
0.4145	2.000001
0.415	3.625000
0.4155	2.000001
0.416	1.000001
0.4165	0.750000
0.417	1.124999
0.4175	0.000000
0.418	0.000000
0.4185	0.125001
0.419	-2.249999
0.4195	-2.624999
0.42	0.250000
0.4205	-2.000000
0.421	-2.875000
0.4215	-1.875000
0.422	-2.875000
0.4225	-0.500000
0.423	0.500000
0.4235	-0.750001
0.424	2.499999
0.4245	0.500000
0.425	3.500000
0.4255	5.375000
0.426	5.000000
0.4265	4.749999
0.427	6.500000
0.4275	4.250001
0.428	5.375000
0.4285	4.374999
0.429	3.250000
0.4295	4.874999
0.43	4.749999
0.4305	4.125000
0.431	4.125000
0.4315	3.874999
0.432	4.000000
0.4325	3.250000
0.433	2.250000
0.4335	5.375000
0.434	4.374999
0.4345	5.375000
0.435	8.000001
0.4355	9.375001
0.436	8.999999
0.4365	8.124999
0.437	8.999999
0.4375	8.375000
0.438	9.375001
0.4385	9.499999
0.439	8.000001
0.4395	6.750000
0.44	4.874999
0.4405	3.750000
0.441	2.375000
0.4415	2.125000
0.442	1.624999
0.4425	2.375000
0.443	2.375000
0.4435	2.375000
0.444	1.124999
0.4445	1.500001
0.445	1.250000
0.4455	0.750000
0.446	0.750000
0.4465	0.375000
0.447	0.750000
0.4475	0.624999
0.448	0.500000
0.4485	2.375000
0.449	3.750000
0.4495	2.499999
0.45	3.125000
0.4505	2.375000
0.451	2.999999
0.4515	4.000000
0.452	3.375001
0.4525	2.750000
0.453	2.499999
0.4535	2.000001
0.454	4.125000
0.4545	2.875001
0.455	3.500000
0.4555	3.750000
0.456	3.625000
0.4565	3.750000
0.457	4.749999
0.4575	4.125000
0.458	2.250000
0.4585	3.375001
0.459	4.125000
0.4595	3.250000
0.46	3.625000
0.4605	5.000000
0.461	3.750000
0.4615	4.000000
0.462	5.249999
0.4625	4.374999
0.463	3.500000
0.4635	3.250000
0.464	2.750000
0.4645	2.875001
0.465	2.499999
0.4655	4.374999
0.466	3.250000
0.4665	4.625000
0.467	4.125000
0.4675	4.874999
0.468	5.875000
0.4685	4.125000
0.469	2.875001
0.4695	4.250001
0.47	4.625000
0.4705	4.749999
0.471	5.000000
0.4715	5.750001
0.472	5.125000
0.4725	7.625001
0.473	8.250000
0.4735	10.875001
0.474	12.874998
0.4745	14.000001
0.475	12.500002
0.4755	14.750000
0.476	14.000001
0.4765	13.375000
0.477	14.124999
0.4775	15.125000
0.478	14.750000
0.4785	16.125000
0.479	14.750000
0.4795	14.000001
0.48	13.750000
0.4805	14.375000
0.481	14.875002
0.4815	15.250002
0.482	13.625001
0.4825	13.250001
0.483	13.124999
0.4835	13.750000
0.484	12.000000
0.4845	13.750000
0.485	12.500002
0.4855	13.000000
0.486	9.499999
0.4865	7.875000
0.487	9.375001
0.4875	8.124999
0.488	7.000000
0.4885	7.500001
0.489	10.124998
0.4895	8.625000
0.49	9.625000
0.4905	9.875001
0.491	11.000000
0.4915	8.875001
0.492	10.250000
0.4925	9.750000
0.493	9.875001
0.4935	9.125000
0.494	9.750000
0.4945	7.500001
0.495	7.375000
0.4955	6.250001
0.496	4.374999
0.4965	5.750001
0.497	4.749999
0.4975	6.375000
0.498	6.125001
0.4985	5.500000
0.499	5.500000
0.4995	4.749999
0.5	5.375000
0.5005	5.750001
0.501	6.125001
0.5015	5.249999
0.502	4.125000
0.5025	4.250001
0.503	7.750000
0.5035	7.625001
0.504	9.125000
0.5045	8.124999
0.505	8.375000
0.5055	7.500001
0.506	7.500001
0.5065	6.875000
0.507	6.375000
0.5075	6.125001
0.508	4.874999
0.5085	5.125000
0.509	2.625000
0.5095	2.125000
0.51	2.750000
0.5105	1.375000
0.511	3.375001
0.5115	4.250001
0.512	4.125000
0.5125	5.500000
0.513	6.250001
0.5135	5.500000
0.514	5.000000
0.5145	6.000000
0.515	6.500000
0.5155	5.375000
0.516	8.250000
0.5165	7.750000
0.517	6.875000
0.5175	8.750000
0.518	6.750000
0.5185	7.625001
0.519	7.125001
0.5195	6.250001
0.52	6.875000
0.5205	4.125000
0.521	2.750000
0.5215	4.125000
0.522	5.000000
0.5225	3.125000
0.523	2.750000
0.5235	1.500001
0.524	2.000001
0.5245	1.750000
0.525	2.375000
0.5255	2.750000
0.526	2.625000
0.5265	2.750000
0.527	1.750000
0.5275	2.999999
0.528	4.625000
0.5285	4.374999
0.529	4.125000
0.5295	5.875000
0.53	5.249999
0.5305	5.375000
0.531	3.874999
0.5315	4.625000
0.532	4.000000
0.5325	4.250001
0.533	3.250000
0.5335	1.375000
0.534	1.250000
0.5345	2.375000
0.535	0.624999
0.5355	0.500000
0.536	0.125001
0.5365	0.375000
0.537	0.875000
0.5375	2.375000
0.538	3.125000
0.5385	3.500000
0.539	3.375001
0.5395	4.125000
0.54	2.250000
0.5405	2.499999
0.541	3.250000
0.5415	1.750000
0.542	1.750000
0.5425	0.125001
0.543	-1.625001
0.5435	-1.375000
0.544	-0.875000
0.5445	0.375000
0.545	1.000001
0.5455	1.875000
0.546	4.500000
0.5465	4.000000
0.547	5.375000
0.5475	4.000000
0.548	4.500000
0.5485	6.250001
0.549	2.499999
0.5495	1.000001
0.55	0.250000
0.5505	-0.374999
0.551	0.500000
0.5515	-1.249999
0.552	-0.875000
0.5525	-0.374999
0.553	-0.500000
0.5535	-0.750001
0.554	0.500000
0.5545	-0.625000
0.555	0.500000
0.5555	-0.374999
0.556	-0.374999
0.5565	1.000001
0.557	1.500001
0.5575	-0.374999
0.558	-0.125000
0.5585	-0.125000
0.559	2.125000
0.5595	0.875000
0.56	0.375000
0.5605	0.750000
0.561	-0.625000
0.5615	-0.500000
0.562	-3.250000
0.5625	-2.500000
0.563	-2.750000
0.5635	-4.125000
0.564	-2.624999
0.5645	-2.500000
0.565	-3.000001
0.5655	-4.375000
0.566	-2.750000
0.5665	-5.500000
0.567	-4.500000
0.5675	-3.125001
0.568	-5.125000
0.5685	-4.875001
0.569	-4.625001
0.5695	-2.249999
0.57	-4.625001
0.5705	-3.250000
0.571	-3.125001
0.5715	-5.375000
0.572	-5.750000
0.5725	-8.125000
0.573	-8.375000
0.5735	-6.875000
0.574	-5.500000
0.5745	-6.875000
0.575	-6.125000
0.5755	-5.750000
0.576	-5.000000
0.5765	-4.500000
0.577	-6.125000
0.5775	-4.500000
0.578	-4.125000
0.5785	-2.750000
0.579	-2.249999
0.5795	-1.500000
0.58	-1.125000
0.5805	-0.875000
0.581	-0.250001
0.5815	-2.500000
0.582	0.000000
0.5825	0.750000
0.583	1.624999
0.5835	2.999999
0.584	4.625000
0.5845	4.125000
0.585	1.875000
0.5855	2.625000
0.586	4.250001
0.5865	3.500000
0.587	0.500000
0.5875	0.250000
0.588	0.125001
0.5885	1.375000
0.589	-0.250001
0.5895	2.125000
0.59	2.375000
0.5905	2.125000
0.591	2.499999
0.5915	3.500000
0.592	3.874999
0.5925	4.625000
0.593	3.750000
0.5935	3.250000
0.594	3.625000
0.5945	4.125000
0.595	3.874999
0.5955	5.375000
0.596	4.749999
0.5965	5.000000
0.597	3.874999
0.5975	5.500000
0.598	4.749999
0.5985	2.875001
0.599	2.250000
0.5995	1.375000
0.6	0.375000
0.6005	0.750000
0.601	-0.625000
0.6015	0.250000
0.602	-0.625000
0.6025	-0.125000
0.603	-0.250001
0.6035	-0.500000
0.604	-0.125000
0.6045	-1.375000
0.605	-2.624999
0.6055	-3.250000
0.606	-3.375000
0.6065	-5.125000
0.607	-6.125000
0.6075	-6.375000
0.608	-5.125000
0.6085	-4.500000
0.609	-4.750000
0.6095	-1.625001
0.61	-2.750000
0.6105	-4.125000
0.611	-2.375000
0.6115	-2.750000
0.612	-3.000001
0.6125	-3.000001
0.613	-2.875000
0.6135	-4.875001
0.614	-3.750000
0.6145	-5.625000
0.615	-4.625001
0.6155	-5.125000
0.616	-5.750000
0.6165	-5.875000
0.617	-8.375000
0.6175	-10.250000
0.618	-9.500000
0.6185	-11.125000
0.619	-9.875000
0.6195	-11.500000
0.62	-10.750000
0.6205	-9.875000
0.621	-10.750000
0.6215	-10.625000
0.622	-10.000000
0.6225	-8.750000
0.623	-6.875000
0.6235	-7.750000
0.624	-8.625000
0.6245	-8.875000
0.625	-7.875000
0.6255	-8.875000
0.626	-6.375000
0.6265	-6.625000
0.627	-6.625000
0.6275	-9.000000
0.628	-9.124999
0.6285	-9.250000
0.629	-8.750000
0.6295	-9.875000
0.63	-9.124999
0.6305	-10.500000
0.631	-10.750000
0.6315	-9.250000
0.632	-9.250000
0.6325	-10.250000
0.633	-10.875000
0.6335	-12.375000
0.634	-10.875000
0.6345	-10.625000
0.635	-9.750001
0.6355	-11.375000
0.636	-9.250000
0.6365	-7.750000
0.637	-9.500000
0.6375	-8.875000
0.638	-8.375000
0.6385	-10.750000
0.639	-9.875000
0.6395	-9.250000
0.64	-8.125000
0.6405	-9.124999
0.641	-8.250000
0.6415	-9.875000
0.642	-8.750000
0.6425	-8.500000
0.643	-8.500000
0.6435	-9.000000
0.644	-8.250000
0.6445	-8.875000
0.645	-9.124999
0.6455	-9.375000
0.646	-11.500000
0.6465	-10.625000
0.647	-12.250000
0.6475	-10.375000
0.648	-11.749999
0.6485	-11.749999
0.649	-12.875000
0.6495	-11.375000
0.65	-12.375000
0.6505	-11.375000
0.651	-12.000000
0.6515	-11.875000
0.652	-10.625000
0.6525	-9.750001
0.653	-10.375000
0.6535	-10.500000
0.654	-9.750001
0.6545	-10.500000
0.655	-12.250000
0.6555	-10.375000
0.656	-9.375000
0.6565	-9.250000
0.657	-12.250000
0.6575	-11.250000
0.658	-10.875000
0.6585	-12.500000
0.659	-11.000000
0.6595	-12.875000
0.66	-12.500000
0.6605	-13.875000
0.661	-13.875000
0.6615	-14.124999
0.662	-13.500000
0.6625	-13.000000
0.663	-14.375000
0.6635	-14.375000
0.664	-13.250000
0.6645	-12.500000
0.665	-14.250000
0.6655	-14.000000
0.666	-12.125000
0.6665	-13.125000
0.667	-9.875000
0.6675	-9.124999
0.668	-9.624999
0.6685	-8.000000
0.669	-6.000000
0.6695	-6.375000
0.67	-8.000000
0.6705	-7.375000
0.671	-8.875000
0.6715	-6.875000
0.672	-8.500000
0.6725	-8.500000
0.673	-8.375000
0.6735	-9.624999
0.674	-9.500000
0.6745	-8.500000
0.675	-9.250000
0.6755	-7.375000
0.676	-7.875000
0.6765	-7.125000
0.677	-6.875000
0.6775	-7.000000
0.678	-8.875000
0.6785	-8.500000
0.679	-8.875000
0.6795	-10.375000
0.68	-11.875000
0.6805	-11.250000
0.681	-11.500000
0.6815	-10.875000
0.682	-11.125000
0.6825	-10.375000
0.683	-8.625000
0.6835	-7.375000
0.684	-5.625000
0.6845	-4.750000
0.685	-5.000000
0.6855	-6.000000
0.686	-4.500000
0.6865	-2.875000
0.687	-2.000000
0.6875	-1.749999
0.688	-1.625001
0.6885	-1.000000
0.689	0.000000
0.6895	2.000001
0.69	2.250000
0.6905	3.125000
0.691	4.374999
0.6915	3.125000
0.692	3.874999
0.6925	2.999999
0.693	1.750000
0.6935	3.250000
0.694	1.250000
0.6945	0.624999
0.695	0.000000
0.6955	-1.625001
0.696	-3.125001
0.6965	-3.000001
0.697	-4.250000
0.6975	-5.375000
0.698	-5.750000
0.6985	-5.500000
0.699	-9.750001
0.6995	-9.624999
0.7	-10.500000
0.7005	-11.500000
0.701	-13.375000
0.7015	-11.250000
0.702	-11.749999
0.7025	-8.500000
0.703	-9.375000
0.7035	-11.250000
0.704	-9.624999
0.7045	-6.875000
0.705	-7.750000
0.7055	-8.750000
0.706	-9.875000
0.7065	-10.625000
0.707	-12.000000
0.7075	-8.875000
0.708	-9.000000
0.7085	-7.750000
0.709	-7.125000
0.7095	-5.500000
0.71	-4.875001
0.7105	-1.125000
0.711	-1.000000
0.7115	-0.500000
0.712	-0.250001
0.7125	0.250000
0.713	1.124999
0.7135	2.000001
0.714	2.000001
0.7145	1.750000
0.715	2.875001
0.7155	5.375000
0.716	3.874999
0.7165	4.374999
0.717	4.874999
0.7175	4.125000
0.718	3.874999
0.7185	3.250000
0.719	0.624999
0.7195	0.750000
0.72	-1.125000
0.7205	-0.625000
0.721	-2.500000
0.7215	-1.625001
0.722	0.624999
0.7225	2.499999
0.723	0.500000
0.7235	-0.250001
0.724	1.624999
0.7245	0.125001
0.725	-1.875000
0.7255	-3.624999
0.726	-3.624999
0.7265	-4.875001
0.727	-5.375000
0.7275	-5.500000
0.728	-7.125000
0.7285	-7.500000
0.729	-8.375000
0.7295	-7.750000
0.73	-7.250000
0.7305	-8.125000
0.731	-9.000000
0.7315	-9.375000
0.732	-11.000000
0.7325	-10.000000
0.733	-9.875000
0.7335	-8.875000
0.734	-8.875000
0.7345	-10.750000
0.735	-11.500000
0.7355	-10.375000
0.736	-9.750001
0.7365	-9.875000
0.737	-10.500000
0.7375	-10.750000
0.738	-9.500000
0.7385	-10.000000
0.739	-8.750000
0.7395	-9.000000
0.74	-9.624999
0.7405	-10.124999
0.741	-9.624999
0.7415	-9.000000
0.742	-6.625000
0.7425	-6.625000
0.743	-5.875000
0.7435	-5.500000
0.744	-6.875000
0.7445	-5.375000
0.745	-5.375000
0.7455	-5.500000
0.746	-6.250001
0.7465	-6.250001
0.747	-7.125000
0.7475	-5.375000
0.748	-6.750000
0.7485	-6.625000
0.749	-7.000000
0.7495	-5.625000
0.75	-6.750000
0.7505	-6.375000
0.751	-5.875000
0.7515	-6.375000
0.752	-7.500000
0.7525	-8.125000
0.753	-10.375000
0.7535	-9.250000
0.754	-9.624999
0.7545	-9.124999
0.755	-6.375000
0.7555	-9.250000
0.756	-6.875000
0.7565	-7.000000
0.757	-7.000000
0.7575	-8.250000
0.758	-7.875000
0.7585	-8.625000
0.759	-8.375000
0.7595	-7.000000
0.76	-6.875000
0.7605	-9.250000
0.761	-9.500000
0.7615	-8.000000
0.762	-9.875000
0.7625	-10.625000
0.763	-10.750000
0.7635	-8.125000
0.764	-5.875000
0.7645	-5.250000
0.765	-5.375000
0.7655	-4.500000
0.766	-5.500000
0.7665	-4.625001
0.767	-4.750000
0.7675	-5.375000
0.768	-6.500000
0.7685	-5.125000
0.769	-5.625000
0.7695	-5.875000
0.77	-5.500000
0.7705	-5.875000
0.771	-6.250001
0.7715	-6.500000
0.772	-5.625000
0.7725	-5.750000
0.773	-5.125000
0.7735	-4.875001
0.774	-3.250000
0.7745	-4.875001
0.775	-6.250001
0.7755	-5.375000
0.776	-5.500000
0.7765	-4.625001
0.777	-6.500000
0.7775	-6.250001
0.778	-6.875000
0.7785	-6.000000
0.779	-5.875000
0.7795	-6.750000
0.78	-7.375000
0.7805	-8.125000
0.781	-9.000000
0.7815	-8.750000
0.782	-8.625000
0.7825	-7.625000
0.783	-9.500000
0.7835	-7.875000
0.784	-9.624999
0.7845	-10.750000
0.785	-11.625000
0.7855	-11.375000
0.786	-8.750000
0.7865	-9.500000
0.787	-10.000000
0.7875	-9.624999
0.788	-7.875000
0.7885	-7.125000
0.789	-5.250000
0.7895	-2.875000
0.79	-3.000001
0.7905	-5.500000
0.791	-5.125000
0.7915	-5.875000
0.792	-5.250000
0.7925	-7.250000
0.793	-7.625000
0.7935	-6.875000
0.794	-7.875000
0.7945	-8.000000
0.795	-8.125000
0.7955	-10.250000
0.796	-10.625000
0.7965	-11.000000
0.797	-9.750001
0.7975	-9.500000
0.798	-10.625000
0.7985	-10.124999
0.799	-9.500000
0.7995	-10.250000
0.8	-8.500000
0.8005	-6.750000
0.801	-6.875000
0.8015	-5.250000
0.802	-3.250000
0.8025	-4.125000
0.803	-1.000000
0.8035	-1.000000
0.804	1.500001
0.8045	2.499999
0.805	1.124999
0.8055	-0.125000
0.806	-0.750001
0.8065	-2.000000
0.807	-3.500001
0.8075	-3.250000
0.808	-4.000001
0.8085	-5.000000
0.809	-8.000000
0.8095	-7.750000
0.81	-9.375000
0.8105	-10.250000
0.811	-10.375000
0.8115	-10.000000
0.812	-11.125000
0.8125	-12.500000
0.813	-13.125000
0.8135	-13.125000
0.814	-14.750000
0.8145	-13.875000
0.815	-13.500000
0.8155	-13.125000
0.816	-12.750000
0.8165	-12.875000
0.817	-11.500000
0.8175	-7.625000
0.818	-7.625000
0.8185	-6.250001
0.819	-5.750000
0.8195	-5.375000
0.82	-5.875000
0.8205	-4.250000
0.821	-4.250000
0.8215	-5.625000
0.822	-5.500000
0.8225	-5.625000
0.823	-3.750000
0.8235	-4.000001
0.824	-3.875000
0.8245	-3.000001
0.825	-3.000001
0.8255	-3.250000
0.826	-3.875000
0.8265	-2.500000
0.827	-2.750000
0.8275	-1.500000
0.828	-2.249999
0.8285	-2.624999
0.829	-2.624999
0.8295	-5.125000
0.83	-3.875000
0.8305	-4.250000
0.831	-6.625000
0.8315	-6.875000
0.832	-7.750000
0.8325	-9.124999
0.833	-9.624999
0.8335	-8.750000
0.834	-10.750000
0.8345	-12.500000
0.835	-10.375000
0.8355	-8.500000
0.836	-10.625000
0.8365	-10.250000
0.837	-10.375000
0.8375	-11.375000
0.838	-11.250000
0.8385	-12.250000
0.839	-11.875000
0.8395	-11.375000
0.84	-13.125000
0.8405	-11.749999
0.841	-10.875000
0.8415	-9.875000
0.842	-8.875000
0.8425	-8.250000
0.843	-6.250001
0.8435	-4.625001
0.844	-3.624999
0.8445	-3.500001
0.845	-2.249999
0.8455	-1.375000
0.846	-0.875000
0.8465	-2.249999
0.847	-3.125001
0.8475	-0.750001
0.848	-1.125000
0.8485	-1.000000
0.849	-0.374999
0.8495	-1.500000
0.85	-2.375000
0.8505	-2.750000
0.851	-3.250000
0.8515	-5.375000
0.852	-5.250000
0.8525	-5.625000
0.853	-5.625000
0.8535	-7.375000
0.854	-8.125000
0.8545	-8.750000
0.855	-9.124999
0.8555	-9.624999
0.856	-8.750000
0.8565	-11.125000
0.857	-9.875000
0.8575	-8.875000
0.858	-10.000000
0.8585	-8.625000
0.859	-9.624999
0.8595	-9.375000
0.86	-9.000000
0.8605	-9.124999
0.861	-7.125000
0.8615	-8.125000
0.862	-8.375000
0.8625	-7.875000
0.863	-6.625000
0.8635	-7.125000
0.864	-7.500000
0.8645	-6.500000
0.865	-5.000000
0.8655	-4.375000
0.866	-3.250000
0.8665	-4.125000
0.867	-3.375000
0.8675	-4.125000
0.868	-5.250000
0.8685	-6.625000
0.869	-8.000000
0.8695	-7.875000
0.87	-8.125000
0.8705	-8.375000
0.871	-8.125000
0.8715	-8.375000
0.872	-8.125000
0.8725	-8.750000
0.873	-9.124999
0.8735	-10.750000
0.874	-11.375000
0.8745	-12.000000
0.875	-12.375000
0.8755	-11.125000
0.876	-13.250000
0.8765	-12.750000
0.877	-9.500000
0.8775	-8.250000
0.878	-8.500000
0.8785	-8.125000
0.879	-7.625000
0.8795	-6.750000
0.88	-8.375000
0.8805	-8.750000
0.881	-8.250000
0.8815	-8.375000
0.882	-10.750000
0.8825	-11.125000
0.883	-10.250000
0.8835	-10.124999
0.884	-10.375000
0.8845	-10.124999
0.885	-8.000000
0.8855	-6.750000
0.886	-6.375000
0.8865	-8.000000
0.887	-7.125000
0.8875	-6.750000
0.888	-5.375000
0.8885	-4.500000
0.889	-4.875001
0.8895	-5.500000
0.89	-6.375000
0.8905	-5.625000
0.891	-5.750000
0.8915	-4.625001
0.892	-4.625001
0.8925	-4.250000
0.893	-5.625000
0.8935	-2.875000
0.894	-5.500000
0.8945	-5.750000
0.895	-6.750000
0.8955	-7.125000
0.896	-6.125000
0.8965	-4.875001
0.897	-4.375000
0.8975	-3.375000
0.898	-1.500000
0.8985	-1.249999
0.899	-1.000000
0.8995	-2.125001
0.9	-2.500000
0.9005	-2.750000
0.901	-2.375000
0.9015	-4.375000
0.902	-4.875001
0.9025	-4.375000
0.903	-4.500000
0.9035	-3.624999
0.904	-3.624999
0.9045	-3.500001
0.905	-1.249999
0.9055	-0.500000
0.906	-0.500000
0.9065	0.750000
0.907	-0.625000
0.9075	-1.125000
0.908	-1.500000
0.9085	-2.624999
0.909	-3.000001
0.9095	-4.875001
0.91	-5.875000
0.9105	-4.500000
0.911	-6.500000
0.9115	-6.750000
0.912	-9.124999
0.9125	-6.125000
0.913	-5.625000
0.9135	-6.250001
0.914	-8.250000
0.9145	-8.375000
0.915	-8.000000
0.9155	-9.500000
0.916	-10.375000
0.9165	-11.000000
0.917	-8.500000
0.9175	-9.250000
0.918	-8.000000
0.9185	-7.375000
0.919	-7.125000
0.9195	-8.000000
0.92	-5.875000
0.9205	-8.125000
0.921	-8.875000
0.9215	-8.625000
0.922	-8.000000
0.9225	-8.625000
0.923	-11.125000
0.9235	-11.625000
0.924	-11.250000
0.9245	-11.875000
0.925	-10.750000
0.9255	-10.375000
0.926	-11.500000
0.9265	-9.624999
0.927	-10.625000
0.9275	-9.500000
0.928	-11.125000
0.9285	-10.375000
0.929	-10.250000
0.9295	-10.625000
0.93	-8.250000
0.9305	-6.875000
0.931	-6.625000
0.9315	-3.500001
0.932	-4.375000
0.9325	-4.375000
0.933	-3.125001
0.9335	-4.625001
0.934	-2.500000
0.9345	-3.750000
0.935	-5.125000
0.9355	-5.125000
0.936	-5.875000
0.9365	-4.500000
0.937	-6.000000
0.9375	-4.125000
0.938	-4.875001
0.9385	-5.500000
0.939	-5.875000
0.9395	-6.625000
0.94	-5.250000
0.9405	-6.500000
0.941	-6.000000
0.9415	-5.875000
0.942	-7.500000
0.9425	-8.750000
0.943	-8.250000
0.9435	-7.125000
0.944	-7.500000
0.9445	-6.750000
0.945	-7.125000
0.9455	-6.375000
0.946	-6.875000
0.9465	-7.375000
0.947	-7.125000
0.9475	-6.625000
0.948	-6.250001
0.9485	-6.625000
0.949	-5.625000
0.9495	-4.125000
0.95	-4.250000
0.9505	-4.000001
0.951	-3.125001
0.9515	-3.624999
0.952	-4.500000
0.9525	-3.875000
0.953	-4.750000
0.9535	-3.875000
0.954	-4.375000
0.9545	-4.125000
0.955	-4.000001
0.9555	-2.249999
0.956	-1.625001
0.9565	-2.500000
0.957	-4.250000
0.9575	-2.000000
0.958	-2.000000
0.9585	-2.000000
0.959	-3.250000
0.9595	-4.625001
0.96	-4.500000
0.9605	-3.875000
0.961	-3.875000
0.9615	-5.250000
0.962	-5.000000
0.9625	-4.750000
0.963	-5.000000
0.9635	-4.875001
0.964	-4.000001
0.9645	-3.750000
0.965	-2.875000
0.9655	-4.875001
0.966	-6.125000
0.9665	-5.875000
0.967	-6.875000
0.9675	-8.000000
0.968	-7.750000
0.9685	-8.875000
0.969	-8.625000
0.9695	-8.750000
0.97	-8.875000
0.9705	-7.500000
0.971	-7.375000
0.9715	-6.625000
0.972	-2.500000
0.9725	-2.750000
0.973	-0.875000
0.9735	-2.375000
0.974	-1.125000
0.9745	-2.500000
0.975	-1.000000
0.9755	-1.749999
0.976	-0.625000
0.9765	-1.749999
0.977	-0.500000
0.9775	-1.875000
0.978	-3.875000
0.9785	-1.125000
0.979	-1.249999
0.9795	-1.375000
0.98	1.124999
0.9805	1.624999
0.981	2.750000
0.9815	2.375000
0.982	2.250000
0.9825	1.875000
0.983	1.750000
0.9835	-0.374999
0.984	0.624999
0.9845	0.375000
0.985	-1.125000
0.9855	-1.500000
0.986	-1.875000
0.9865	-1.749999
0.987	-2.875000
0.9875	-3.875000
0.988	-2.125001
0.9885	-1.249999
0.989	-2.249999
0.9895	-2.125001
0.99	-3.750000
0.9905	-2.875000
0.991	-3.000001
0.9915	-3.250000
0.992	-3.000001
0.9925	-3.375000
0.993	-3.000001
0.9935	-3.624999
0.994	-2.125001
0.9945	-1.749999
0.995	-3.375000
0.9955	-2.375000
0.996	-1.749999
0.9965	-3.125001
0.997	-3.000001
0.9975	-4.250000
0.998	-4.750000
0.9985	-4.625001
0.999	-3.624999
0.9995	-4.750000
[truncated: 957,000 more rows]
