# Supplementary material for: EEGgui: a program used to detect electroencephalogram anomalies after traumatic brain injury
Source: Source Code Biol Med. 2013 May 21;8:12. doi: 10.1186/1751-0473-8-12 (PMC3673894; doi:10.1186/1751-0473-8-12)
Supplement: Additional file 1 — Timelock.m: a function that places Not A Number (NaN) in place of missing data. [file 1751-0473-8-12-S1.zip › 2002468826834285_add29.txt]

0	-8.750000
0.0005	-7.375000
0.001	-10.000000
0.0015	-11.000000
0.002	-1.750000
0.0025	-8.375000
0.003	-6.750000
0.0035	-3.750000
0.004	-13.750000
0.0045	-5.625000
0.005	-8.375000
0.0055	-8.750000
0.006	-9.625000
0.0065	-8.875000
0.007	-8.000000
0.0075	-5.250000
0.008	-9.000000
0.0085	-10.375000
0.009	-10.875000
0.0095	-8.375000
0.01	-10.250000
0.0105	-5.250000
0.011	-3.375000
0.0115	-11.000000
0.012	-9.499999
0.0125	-16.624999
0.013	-11.750000
0.0135	-8.375000
0.014	-9.750001
0.0145	-8.750000
0.015	-11.000000
0.0155	-13.250000
0.016	-13.250000
0.0165	-8.625000
0.017	-7.000000
0.0175	-9.750001
0.018	-8.250000
0.0185	-5.500000
0.019	-5.000000
0.0195	-6.000000
0.02	-6.125000
0.0205	-6.000000
0.021	-5.375000
0.0215	-5.375000
0.022	-3.250000
0.0225	0.375000
0.023	0.125000
0.0235	-1.500000
0.024	-3.375000
0.0245	-3.500000
0.025	-2.125000
0.0255	-5.125000
0.026	-5.125000
0.0265	0.250000
0.027	-5.125000
0.0275	-6.000000
0.028	-7.375000
0.0285	-6.500000
0.029	-7.875000
0.0295	-4.875000
0.03	-10.000000
0.0305	-10.500000
0.031	-13.125000
0.0315	-13.250000
0.032	-8.000000
0.0325	-11.250000
0.033	-7.875000
0.0335	-8.625000
0.034	-9.875001
0.0345	-7.125000
0.035	-11.625000
0.0355	-12.500001
0.036	-13.250000
0.0365	-12.250000
0.037	-6.000000
0.0375	-6.500000
0.038	-9.875001
0.0385	-8.500000
0.039	-6.375000
0.0395	-9.250000
0.04	-5.625000
0.0405	-4.625000
0.041	-5.500000
0.0415	-6.500000
0.042	-5.500000
0.0425	-6.875000
0.043	-10.500000
0.0435	-10.375000
0.044	-13.750000
0.0445	-15.124999
0.045	-11.874999
0.0455	-12.500001
0.046	-11.125000
0.0465	-7.500000
0.047	-7.625000
0.0475	-7.250000
0.048	-7.375000
0.0485	-6.750000
0.049	-6.875000
0.0495	-9.499999
0.05	-11.125000
0.0505	-10.750000
0.051	-10.000000
0.0515	-9.875001
0.052	-10.750000
0.0525	-12.250000
0.053	-11.375000
0.0535	-10.750000
0.054	-13.750000
0.0545	-14.750001
0.055	-11.750000
0.0555	-13.875000
0.056	-12.500001
0.0565	-11.000000
0.057	-11.500001
0.0575	-15.750000
0.058	-14.875000
0.0585	-16.374999
0.059	-14.124999
0.0595	-15.375001
0.06	-15.875001
0.0605	-15.124999
0.061	-11.250000
0.0615	-12.250000
0.062	-14.375000
0.0625	-13.750000
0.063	-13.625000
0.0635	-12.625000
0.064	-8.375000
0.0645	-6.250000
0.065	-8.375000
0.0655	-10.500000
0.066	-10.500000
0.0665	-12.500001
0.067	-11.750000
0.0675	-11.625000
0.068	-12.000001
0.0685	-8.875000
0.069	-6.500000
0.0695	-3.875000
0.07	-3.500000
0.0705	-4.875000
0.071	-7.250000
0.0715	-9.499999
0.072	-5.750000
0.0725	-5.125000
0.073	-3.000000
0.0735	-0.375000
0.074	-2.500000
0.0745	-3.625000
0.075	-0.750000
0.0755	-1.500000
0.076	-1.500000
0.0765	-1.500000
0.077	-0.375000
0.0775	2.750000
0.078	6.000000
0.0785	1.875000
0.079	4.875000
0.0795	4.250000
0.08	8.250000
0.0805	5.000000
0.081	9.000000
0.0815	7.625001
0.082	6.750000
0.0825	6.250001
0.083	6.000000
0.0835	5.250000
0.084	6.250001
0.0845	7.875000
0.085	9.250000
0.0855	5.500001
0.086	7.000001
0.0865	9.125000
0.087	7.375001
0.0875	4.500000
0.088	3.500000
0.0885	8.000000
0.089	5.250000
0.0895	4.375000
0.09	1.625000
0.0905	5.500001
0.091	4.000000
0.0915	1.250000
0.092	5.500001
0.0925	5.000000
0.093	3.250000
0.0935	3.625000
0.094	3.750000
0.0945	4.750000
0.095	3.375000
0.0955	0.250000
0.096	3.750000
0.0965	2.250000
0.097	0.500000
0.0975	-1.625000
0.098	-4.375000
0.0985	1.125000
0.099	-2.875000
0.0995	-2.875000
0.1	-2.625000
0.1005	-6.000000
0.101	-2.375000
0.1015	0.375000
0.102	2.500000
0.1025	-3.250000
0.103	-4.250000
0.1035	-3.250000
0.104	-2.500000
0.1045	-4.375000
0.105	-5.875000
0.1055	-7.375000
0.106	-9.250000
0.1065	-10.000000
0.107	-7.625000
0.1075	-8.000000
0.108	-9.875001
0.1085	-7.375000
0.109	-7.875000
0.1095	-9.875001
0.11	-10.250000
0.1105	-9.000000
0.111	-10.625000
0.1115	-8.875000
0.112	-6.500000
0.1125	-7.500000
0.113	-7.750000
0.1135	-10.000000
0.114	-14.750001
0.1145	-10.875000
0.115	-6.875000
0.1155	-5.000000
0.116	-8.500000
0.1165	-11.375000
0.117	-10.000000
0.1175	-10.750000
0.118	-14.375000
0.1185	-13.375000
0.119	-14.250001
0.1195	-15.500000
0.12	-19.249999
0.1205	-17.124999
0.121	-13.625000
0.1215	-11.250000
0.122	-16.750000
0.1225	-15.000000
0.123	-12.500001
0.1235	-16.875001
0.124	-14.500000
0.1245	-14.250001
0.125	-6.125000
0.1255	-8.250000
0.126	-13.125000
0.1265	-13.500000
0.127	-10.625000
0.1275	-8.750000
0.128	-12.000001
0.1285	-9.499999
0.129	-4.000000
0.1295	-3.125000
0.13	-9.000000
0.1305	-5.250000
0.131	-2.500000
0.1315	-4.125000
0.132	-5.250000
0.1325	-3.750000
0.133	-9.499999
0.1335	-7.875000
0.134	-4.000000
0.1345	-1.625000
0.135	-8.375000
0.1355	-11.500001
0.136	-15.500000
0.1365	-13.500000
0.137	-10.250000
0.1375	-14.124999
0.138	-15.250000
0.1385	-10.250000
0.139	-12.125000
0.1395	-13.125000
0.14	-11.125000
0.1405	-15.375001
0.141	-10.125000
0.1415	-11.125000
0.142	-9.124999
0.1425	-10.000000
0.143	-9.375001
0.1435	-2.500000
0.144	-2.750000
0.1445	-7.375000
0.145	-2.000000
0.1455	-9.000000
0.146	-2.250000
0.1465	0.125000
0.147	-4.625000
0.1475	-3.250000
0.148	-5.000000
0.1485	-5.625000
0.149	-6.500000
0.1495	-12.875000
0.15	-9.124999
0.1505	-6.250000
0.151	-8.125000
0.1515	-8.250000
0.152	-6.375000
0.1525	-7.625000
0.153	-1.750000
0.1535	-1.500000
0.154	-1.125000
0.1545	-2.500000
0.155	-7.375000
0.1555	-7.625000
0.156	-0.500000
0.1565	-0.000000
0.157	-4.375000
0.1575	-8.500000
0.158	1.625000
0.1585	4.875000
0.159	1.625000
0.1595	4.750000
0.16	3.000000
0.1605	-3.250000
0.161	1.125000
0.1615	4.750000
0.162	-5.125000
0.1625	-0.375000
0.163	-2.125000
0.1635	-4.375000
0.164	3.125000
0.1645	7.625001
0.165	2.000000
0.1655	0.375000
0.166	6.375000
0.1665	-1.625000
0.167	-1.750000
0.1675	-2.250000
0.168	4.000000
0.1685	-1.750000
0.169	-3.750000
0.1695	-4.375000
0.17	-3.000000
0.1705	0.500000
0.171	1.000000
0.1715	5.125000
0.172	2.500000
0.1725	-3.250000
0.173	-4.500000
0.1735	0.250000
0.174	-3.250000
0.1745	4.375000
0.175	4.500000
0.1755	2.250000
0.176	1.500000
0.1765	1.500000
0.177	4.750000
0.1775	6.375000
0.178	10.624999
0.1785	2.625000
0.179	4.750000
0.1795	8.125000
0.18	5.000000
0.1805	5.250000
0.181	2.375000
0.1815	5.500001
0.182	3.125000
0.1825	-0.625000
0.183	-3.250000
0.1835	-4.375000
0.184	3.375000
0.1845	2.000000
0.185	4.625000
0.1855	5.500001
0.186	6.500000
0.1865	-2.000000
0.187	-9.124999
0.1875	2.375000
0.188	4.500000
0.1885	2.500000
0.189	5.000000
0.1895	0.125000
0.19	-3.000000
0.1905	-0.000000
0.191	2.500000
0.1915	1.250000
0.192	-1.250000
0.1925	-0.000000
0.193	4.875000
0.1935	2.000000
0.194	6.125000
0.1945	-3.500000
0.195	7.875000
0.1955	2.250000
0.196	0.500000
0.1965	4.250000
0.197	10.249999
0.1975	11.749999
0.198	5.250000
0.1985	9.000000
0.199	8.000000
0.1995	7.250000
0.2	5.125000
0.2005	6.750000
0.201	5.375000
0.2015	1.375000
0.202	13.250001
0.2025	9.375000
0.203	9.000000
0.2035	9.125000
0.204	4.250000
0.2045	6.500000
0.205	8.125000
0.2055	5.500001
0.206	7.000001
0.2065	7.000001
0.207	8.500000
0.2075	10.375000
0.208	12.125001
0.2085	15.250000
0.209	15.124999
0.2095	11.500000
0.21	14.750000
0.2105	13.250001
0.211	19.250000
0.2115	13.625001
0.212	10.000000
0.2125	7.250000
0.213	10.500000
0.2135	19.124999
0.214	23.499998
0.2145	16.374999
0.215	17.750000
0.2155	13.000000
0.216	11.000001
0.2165	15.250000
0.217	13.250001
0.2175	17.624999
0.218	12.000000
0.2185	14.750000
0.219	12.375000
0.2195	9.499999
0.22	4.375000
0.2205	5.125000
0.221	9.125000
0.2215	13.375000
0.222	12.000000
0.2225	10.125000
0.223	12.625000
0.2235	7.750000
0.224	4.125000
0.2245	7.500000
0.225	8.875000
0.2255	15.000000
0.226	15.250000
0.2265	16.374999
0.227	17.249999
0.2275	15.375001
0.228	14.500000
0.2285	19.750001
0.229	21.749999
0.2295	24.625001
0.23	18.125000
0.2305	21.125000
0.231	17.249999
0.2315	16.499999
0.232	17.750000
0.2325	19.124999
0.233	15.500000
0.2335	11.250000
0.234	9.125000
0.2345	19.874999
0.235	13.625001
0.2355	8.625000
0.236	13.625001
0.2365	12.625000
0.237	14.875000
0.2375	12.625000
0.238	7.375001
0.2385	10.125000
0.239	15.500000
0.2395	15.000000
0.24	13.500000
0.2405	15.875000
0.241	19.250000
0.2415	20.249999
0.242	11.874999
0.2425	13.500000
0.243	25.125002
0.2435	15.750000
0.244	11.125000
0.2445	12.750000
0.245	13.750000
0.2455	18.999998
0.246	17.124999
0.2465	11.250000
0.247	13.250001
0.2475	15.124999
0.248	14.375001
0.2485	17.750000
0.249	16.625000
0.2495	18.999998
0.25	19.124999
0.2505	20.750000
0.251	18.625001
0.2515	20.125001
0.252	19.250000
0.2525	16.250000
0.253	19.250000
0.2535	18.750002
0.254	19.625000
0.2545	14.750000
0.255	15.875000
0.2555	17.500001
0.256	17.249999
0.2565	13.125000
0.257	15.124999
0.2575	19.750001
0.258	20.625002
0.2585	18.625001
0.259	18.875000
0.2595	13.875000
0.26	19.874999
0.2605	22.250000
0.261	21.500000
0.2615	22.750001
0.262	26.375000
0.2625	22.625000
0.263	16.374999
0.2635	17.624999
0.264	20.125001
0.2645	14.375001
0.265	12.250000
0.2655	18.125000
0.266	12.500001
0.2665	10.750000
0.267	13.250001
0.2675	16.000000
0.268	12.750000
0.2685	10.249999
0.269	9.750000
0.2695	4.000000
0.27	15.375001
0.2705	14.875000
0.271	16.250000
0.2715	16.374999
0.272	16.000000
0.2725	18.125000
0.273	14.625000
0.2735	20.750000
0.274	14.124999
0.2745	13.875000
0.275	14.250000
0.2755	8.625000
0.276	9.125000
0.2765	15.000000
0.277	13.875000
0.2775	8.125000
0.278	12.500001
0.2785	8.625000
0.279	9.750000
0.2795	7.750000
0.28	8.000000
0.2805	4.250000
0.281	5.125000
0.2815	10.875000
0.282	10.125000
0.2825	14.000001
0.283	10.375000
0.2835	12.375000
0.284	9.000000
0.2845	9.875001
0.285	4.250000
0.2855	8.500000
0.286	10.624999
0.2865	10.500000
0.287	7.750000
0.2875	3.750000
0.288	5.874999
0.2885	3.750000
0.289	-0.500000
0.2895	-2.375000
0.29	-1.375000
0.2905	-4.000000
0.291	-9.250000
0.2915	-8.375000
0.292	-6.750000
0.2925	-13.500000
0.293	-8.500000
0.2935	-8.625000
0.294	-7.875000
0.2945	-8.375000
0.295	-9.499999
0.2955	-7.500000
0.296	-9.499999
0.2965	-3.250000
0.297	2.750000
0.2975	-0.500000
0.298	1.625000
0.2985	-1.000000
0.299	-3.125000
0.2995	-2.625000
0.3	-0.125000
0.3005	1.250000
0.301	-0.625000
0.3015	0.625000
0.302	0.750000
0.3025	0.750000
0.303	-1.500000
0.3035	-2.625000
0.304	-4.125000
0.3045	-3.875000
0.305	-3.625000
0.3055	-3.125000
0.306	-3.375000
0.3065	-5.375000
0.307	-2.000000
0.3075	-3.500000
0.308	-7.500000
0.3085	-7.000000
0.309	1.250000
0.3095	1.000000
0.31	-3.750000
0.3105	2.250000
0.311	-2.750000
0.3115	-0.750000
0.312	-2.750000
0.3125	2.125000
0.313	1.875000
0.3135	-1.875000
0.314	-2.375000
0.3145	-2.875000
0.315	-0.000000
0.3155	-4.375000
0.316	-4.125000
0.3165	-6.500000
0.317	-2.250000
0.3175	-6.250000
0.318	-2.125000
0.3185	-4.375000
0.319	-9.875001
0.3195	-7.875000
0.32	-2.625000
0.3205	-1.750000
0.321	-3.500000
0.3215	-4.500000
0.322	-3.250000
0.3225	-4.000000
0.323	-6.250000
0.3235	-4.000000
0.324	-6.500000
0.3245	-3.500000
0.325	-4.750000
0.3255	-2.625000
0.326	-3.000000
0.3265	-6.000000
0.327	-4.250000
0.3275	-6.875000
0.328	-4.250000
0.3285	-5.250000
0.329	-4.000000
0.3295	-4.750000
0.33	-9.499999
0.3305	-2.500000
0.331	-1.125000
0.3315	-2.375000
0.332	-3.500000
0.3325	1.000000
0.333	-4.375000
0.3335	-9.375001
0.334	-8.250000
0.3345	-6.625000
0.335	-6.875000
0.3355	-3.250000
0.336	-3.125000
0.3365	-7.625000
0.337	-10.750000
0.3375	-8.250000
0.338	-7.625000
0.3385	-11.000000
0.339	-10.000000
0.3395	-7.625000
0.34	-9.000000
0.3405	-9.499999
0.341	-9.124999
0.3415	-5.125000
0.342	-5.625000
0.3425	-9.625000
0.343	-7.000000
0.3435	-8.000000
0.344	-7.625000
0.3445	-9.499999
0.345	-7.625000
0.3455	-9.000000
0.346	-6.875000
0.3465	-6.375000
0.347	-3.500000
0.3475	-18.750001
0.348	-8.750000
0.3485	-0.000000
0.349	6.750000
0.3495	-2.500000
0.35	-9.375001
0.3505	-11.750000
0.351	-7.500000
0.3515	-12.500001
0.352	-13.125000
0.3525	-10.625000
0.353	-12.750000
0.3535	-11.874999
0.354	-10.000000
0.3545	-10.875000
0.355	-8.500000
0.3555	-12.374999
0.356	-15.875001
0.3565	-12.374999
0.357	-15.000000
0.3575	-15.124999
0.358	-6.750000
0.3585	-8.875000
0.359	-11.500001
0.3595	-13.750000
0.36	-12.875000
0.3605	-10.750000
0.361	-14.250001
0.3615	-13.250000
0.362	-15.375001
0.3625	-12.750000
0.363	-13.250000
0.3635	-13.375000
0.364	-14.375000
0.3645	-23.624999
0.365	-10.875000
0.3655	-11.625000
0.366	-11.000000
0.3665	-10.750000
0.367	-11.625000
0.3675	-14.124999
0.368	-17.500000
0.3685	-15.500000
0.369	-15.750000
0.3695	-13.000000
0.37	-14.124999
0.3705	-16.250000
0.371	-19.249999
0.3715	-14.375000
0.372	-13.250000
0.3725	-16.250000
0.373	-14.375000
0.3735	-20.375000
0.374	-19.500001
0.3745	-19.625000
0.375	-24.250001
0.3755	-20.375000
0.376	-23.375002
0.3765	-22.000000
0.377	-14.624999
0.3775	-21.624999
0.378	-18.875001
0.3785	-16.000000
0.379	-16.000000
0.3795	-15.375001
0.38	-13.375000
0.3805	-16.500000
0.381	-6.750000
0.3815	-8.250000
0.382	-17.500000
0.3825	-9.750001
0.383	-10.375000
0.3835	-10.000000
0.384	-7.875000
0.3845	-13.750000
0.385	-13.875000
0.3855	-9.375001
0.386	-13.250000
0.3865	-13.250000
0.387	-13.875000
0.3875	-15.250000
0.388	-13.250000
0.3885	-14.250001
0.389	-12.000001
0.3895	-16.500000
0.39	-16.124999
0.3905	-18.500001
0.391	-16.124999
0.3915	-16.000000
0.392	-19.999999
0.3925	-20.125000
0.393	-19.874998
0.3935	-19.874998
0.394	-18.750001
0.3945	-20.750000
0.395	-23.375002
0.3955	-21.250000
0.396	-17.625000
0.3965	-20.750000
0.397	-20.250000
0.3975	-22.000000
0.398	-23.000000
0.3985	-20.999999
0.399	-20.375000
0.3995	-18.375000
0.4	-17.124999
0.4005	-22.375001
0.401	-16.875001
0.4015	-14.875000
0.402	-16.124999
0.4025	-17.999998
0.403	-17.999998
0.4035	-19.625000
0.404	-16.000000
0.4045	-19.625000
0.405	-18.249999
0.4055	-17.500000
0.406	-7.750000
0.4065	-9.499999
0.407	-17.374999
0.4075	-17.124999
0.408	-17.000001
0.4085	-14.375000
0.409	-14.750001
0.4095	-14.500000
0.41	-12.000001
0.4105	-9.124999
0.411	-13.000000
0.4115	-17.625000
0.412	-17.750001
0.4125	-15.750000
0.413	-18.249999
0.4135	-18.750001
0.414	-17.999998
0.4145	-21.874999
0.415	-25.000001
0.4155	-28.500000
0.416	-16.500000
0.4165	-10.125000
0.417	-11.625000
0.4175	-17.500000
0.418	-15.250000
0.4185	-11.500001
0.419	-23.250001
0.4195	-22.874999
0.42	-12.625000
0.4205	-11.375000
0.421	-6.000000
0.4215	-7.875000
0.422	-4.625000
0.4225	-8.250000
0.423	-4.875000
0.4235	-7.750000
0.424	-13.375000
0.4245	-13.250000
0.425	-9.000000
0.4255	-9.750001
0.426	-4.750000
0.4265	-10.250000
0.427	-8.500000
0.4275	-11.000000
0.428	-16.750000
0.4285	-8.375000
0.429	-9.875001
0.4295	-12.125000
0.43	-14.250001
0.4305	-13.625000
0.431	-13.750000
0.4315	-16.374999
0.432	-17.625000
0.4325	-17.750001
0.433	-15.750000
0.4335	-16.374999
0.434	-17.000001
0.4345	-13.500000
0.435	-12.625000
0.4355	-4.375000
0.436	-13.750000
0.4365	-10.875000
0.437	-10.250000
0.4375	-9.499999
0.438	-8.125000
0.4385	-7.250000
0.439	-8.625000
0.4395	-8.000000
0.44	-14.375000
0.4405	-11.625000
0.441	-0.125000
0.4415	-8.375000
0.442	-19.249999
0.4425	-16.374999
0.443	-17.250000
0.4435	-17.999998
0.444	-13.000000
0.4445	-14.000000
0.445	-18.249999
0.4455	-11.750000
0.446	-5.750000
0.4465	-17.750001
0.447	-16.374999
0.4475	-19.750001
0.448	-18.875001
0.4485	-20.375000
0.449	-23.499998
0.4495	-18.875001
0.45	-13.375000
0.4505	-10.000000
0.451	-13.625000
0.4515	-20.375000
0.452	-17.750001
0.4525	-17.999998
0.453	-17.250000
0.4535	-12.625000
0.454	-11.874999
0.4545	-11.375000
0.455	-12.000001
0.4555	-14.624999
0.456	-11.000000
0.4565	-10.250000
0.457	-13.000000
0.4575	-14.500000
0.458	-11.500001
0.4585	-9.750001
0.459	-11.874999
0.4595	-12.500001
0.46	-19.249999
0.4605	-12.125000
0.461	-12.374999
0.4615	-8.000000
0.462	-19.500001
0.4625	-26.000000
0.463	-15.875001
0.4635	-18.124999
0.464	-16.500000
0.4645	-21.749999
0.465	-22.250000
0.4655	-19.750001
0.466	-17.999998
0.4665	-22.750000
0.467	-20.375000
0.4675	-16.374999
0.468	-18.625000
0.4685	-22.624999
0.469	-24.000001
0.4695	-24.499999
0.47	-15.625001
0.4705	-15.625001
0.471	-20.625001
0.4715	-23.000000
0.472	-23.125000
0.4725	-27.374999
0.473	-21.624999
0.4735	-21.375001
0.474	-15.625001
0.4745	-16.250000
0.475	-25.875001
0.4755	-20.750000
0.476	-12.374999
0.4765	-21.874999
0.477	-18.875001
0.4775	-20.500000
0.478	-18.999999
0.4785	-20.375000
0.479	-21.749999
0.4795	-22.500001
0.48	-17.999998
0.4805	-17.000001
0.481	-16.374999
0.4815	-11.000000
0.482	-14.375000
0.4825	-17.124999
0.483	-14.000000
0.4835	-14.750001
0.484	-17.750001
0.4845	-14.000000
0.485	-16.624999
0.4855	-21.250000
0.486	-24.499999
0.4865	-17.750001
0.487	-17.000001
0.4875	-22.624999
0.488	-23.000000
0.4885	-18.875001
0.489	-19.874998
0.4895	-18.875001
0.49	-25.000001
0.4905	-23.125000
0.491	-25.125001
0.4915	-23.749999
0.492	-32.499999
0.4925	-25.750000
0.493	-23.624999
0.4935	-23.000000
0.494	-25.125001
0.4945	-24.250001
0.495	-22.250000
0.4955	-23.375002
0.496	-27.750000
0.4965	-31.625001
0.497	-27.000000
0.4975	-28.249999
0.498	-27.875001
0.4985	-26.249999
0.499	-21.749999
0.4995	-18.875001
0.5	-22.250000
0.5005	-29.124999
0.501	-29.250000
0.5015	-33.375000
0.502	-29.750001
0.5025	-28.374999
0.503	-20.999999
0.5035	-19.249999
0.504	-14.875000
0.5045	-18.625000
0.505	-22.000000
0.5055	-28.749999
0.506	-22.500001
0.5065	-15.875001
0.507	-22.750000
0.5075	-23.000000
0.508	-18.750001
0.5085	-22.500001
0.509	-18.999999
0.5095	-19.999999
0.51	-18.875001
0.5105	-22.624999
0.511	-23.250001
0.5115	-16.374999
0.512	-16.000000
0.5125	-16.374999
0.513	-9.124999
0.5135	-16.250000
0.514	-16.875001
0.5145	-17.875001
0.515	-16.374999
0.5155	-22.124999
0.516	-22.500001
0.5165	-17.750001
0.517	-20.999999
0.5175	-15.375001
0.518	-16.624999
0.5185	-15.750000
0.519	-19.874998
0.5195	-20.125000
0.52	-20.750000
0.5205	-17.250000
0.521	-14.124999
0.5215	-13.000000
0.522	-17.625000
0.5225	-10.375000
0.523	-14.375000
0.5235	-16.875001
0.524	-8.750000
0.5245	-9.499999
0.525	-13.375000
0.5255	-13.500000
0.526	-13.125000
0.5265	-12.750000
0.527	-8.500000
0.5275	-10.625000
0.528	-14.375000
0.5285	-17.000001
0.529	-13.500000
0.5295	-10.250000
0.53	-8.000000
0.5305	-10.000000
0.531	-8.750000
0.5315	-9.375001
0.532	-10.500000
0.5325	-12.750000
0.533	-6.750000
0.5335	-8.750000
0.534	-4.125000
0.5345	-6.000000
0.535	-7.625000
0.5355	-7.250000
0.536	-8.250000
0.5365	-6.750000
0.537	-8.250000
0.5375	-9.875001
0.538	-8.500000
0.5385	-8.875000
0.539	-8.375000
0.5395	-5.000000
0.54	-4.750000
0.5405	-9.875001
0.541	-10.250000
0.5415	-10.500000
0.542	-12.125000
0.5425	-14.500000
0.543	-15.750000
0.5435	-17.999998
0.544	-16.875001
0.5445	-12.000001
0.545	-15.124999
0.5455	-12.125000
0.546	-14.250001
0.5465	-9.250000
0.547	-7.625000
0.5475	-5.750000
0.548	-10.500000
0.5485	-11.000000
0.549	-9.124999
0.5495	-8.625000
0.55	-1.875000
0.5505	-4.000000
0.551	0.250000
0.5515	-5.000000
0.552	-7.125000
0.5525	-6.500000
0.553	-10.000000
0.5535	-0.750000
0.554	-6.750000
0.5545	-10.500000
0.555	-4.750000
0.5555	-1.000000
0.556	-1.500000
0.5565	-3.375000
0.557	-6.000000
0.5575	-5.125000
0.558	-6.125000
0.5585	-8.375000
0.559	-13.000000
0.5595	-12.250000
0.56	-12.000001
0.5605	-13.375000
0.561	-18.375000
0.5615	-21.624999
0.562	-20.999999
0.5625	-20.500000
0.563	-20.874999
0.5635	-20.750000
0.564	-17.750001
0.5645	-22.624999
0.565	-23.000000
0.5655	-25.625000
0.566	-22.500001
0.5665	-22.874999
0.567	-22.874999
0.5675	-22.874999
0.568	-20.250000
0.5685	-21.749999
0.569	-18.875001
0.5695	-19.249999
0.57	-16.875001
0.5705	-14.624999
0.571	-18.500001
0.5715	-16.750000
0.572	-10.750000
0.5725	-10.125000
0.573	-15.750000
0.5735	-14.124999
0.574	-13.500000
0.5745	-6.375000
0.575	-3.125000
0.5755	-7.500000
0.576	-8.375000
0.5765	-3.750000
0.577	-1.000000
0.5775	-6.500000
0.578	-3.500000
0.5785	-4.750000
0.579	-7.625000
0.5795	-11.000000
0.58	-7.375000
0.5805	-4.750000
0.581	-2.500000
0.5815	-6.625000
0.582	-7.625000
0.5825	-5.375000
0.583	-6.000000
0.5835	-4.375000
0.584	-4.250000
0.5845	-4.500000
0.585	-4.625000
0.5855	-5.625000
0.586	-6.875000
0.5865	-4.625000
0.587	-4.250000
0.5875	-2.750000
0.588	-3.750000
0.5885	-1.125000
0.589	-0.000000
0.5895	-0.750000
0.59	-8.000000
0.5905	-2.250000
0.591	3.500000
0.5915	3.750000
0.592	3.875000
0.5925	2.500000
0.593	2.125000
0.5935	1.625000
0.594	4.000000
0.5945	7.750000
0.595	5.375000
0.5955	6.250001
0.596	5.125000
0.5965	3.500000
0.597	-0.375000
0.5975	-0.000000
0.598	1.875000
0.5985	1.000000
0.599	3.250000
0.5995	2.875000
0.6	6.875000
0.6005	7.000001
0.601	8.375000
0.6015	5.000000
0.602	3.250000
0.6025	3.250000
0.603	3.625000
0.6035	-0.000000
0.604	0.125000
0.6045	3.500000
0.605	1.875000
0.6055	-0.500000
0.606	0.375000
0.6065	1.875000
0.607	3.750000
0.6075	-0.000000
0.608	0.625000
0.6085	1.875000
0.609	4.500000
0.6095	4.750000
0.61	4.250000
0.6105	3.375000
0.611	3.000000
0.6115	-2.000000
0.612	-4.625000
0.6125	1.125000
0.613	6.500000
0.6135	5.375000
0.614	3.000000
0.6145	1.500000
0.615	-3.500000
0.6155	-1.000000
0.616	-4.750000
0.6165	-4.750000
0.617	-7.875000
0.6175	-4.500000
0.618	-4.750000
0.6185	-5.250000
0.619	-7.750000
0.6195	-6.000000
0.62	-9.250000
0.6205	-10.750000
0.621	-12.374999
0.6215	-12.625000
0.622	-9.750001
0.6225	-12.500001
0.623	-12.000001
0.6235	-8.250000
0.624	-9.750001
0.6245	-7.000000
0.625	-10.000000
0.6255	-9.124999
0.626	-10.625000
0.6265	-8.000000
0.627	-6.750000
0.6275	-8.500000
0.628	-8.500000
0.6285	-10.875000
0.629	-9.499999
0.6295	-6.875000
0.63	-4.875000
0.6305	-4.250000
0.631	-4.625000
0.6315	-1.000000
0.632	-1.375000
0.6325	-1.625000
0.633	-0.625000
0.6335	-1.250000
0.634	-2.375000
0.6345	-2.625000
0.635	-2.375000
0.6355	-2.125000
0.636	-3.125000
0.6365	-3.625000
0.637	-2.875000
0.6375	-0.750000
0.638	-1.000000
0.6385	-0.625000
0.639	-0.000000
0.6395	-3.000000
0.64	-2.000000
0.6405	-0.875000
0.641	-2.125000
0.6415	-2.750000
0.642	0.500000
0.6425	0.500000
0.643	-3.250000
0.6435	-5.500000
0.644	-3.500000
0.6445	-6.250000
0.645	-3.250000
0.6455	-1.250000
0.646	-2.375000
0.6465	-2.500000
0.647	-1.250000
0.6475	-1.500000
0.648	-5.500000
0.6485	-1.500000
0.649	2.125000
0.6495	2.875000
0.65	2.750000
0.6505	3.375000
0.651	3.250000
0.6515	4.250000
0.652	5.000000
0.6525	7.750000
0.653	10.500000
0.6535	8.750001
0.654	7.625001
0.6545	7.125000
0.655	7.250000
0.6555	9.499999
0.656	9.750000
0.6565	8.250000
0.657	6.125000
0.6575	4.500000
0.658	3.875000
0.6585	4.500000
0.659	5.500001
0.6595	6.750000
0.66	5.500001
0.6605	5.250000
0.661	5.500001
0.6615	6.250001
0.662	6.125000
0.6625	7.875000
0.663	5.750000
0.6635	4.000000
0.664	4.750000
0.6645	4.625000
0.665	3.500000
0.6655	4.750000
0.666	4.500000
0.6665	7.500000
0.667	8.250000
0.6675	6.500000
0.668	5.500001
0.6685	6.000000
0.669	5.750000
0.6695	3.500000
0.67	0.625000
0.6705	-0.250000
0.671	-4.250000
0.6715	0.625000
0.672	2.250000
0.6725	1.500000
0.673	-1.250000
0.6735	-3.625000
0.674	-2.250000
0.6745	-2.500000
0.675	-2.500000
0.6755	-1.000000
0.676	-5.875000
0.6765	-6.000000
0.677	-5.125000
0.6775	-5.750000
0.678	-6.000000
0.6785	-0.875000
0.679	-2.625000
0.6795	-2.625000
0.68	-4.000000
0.6805	-5.500000
0.681	-5.750000
0.6815	-5.500000
0.682	-7.750000
0.6825	-6.875000
0.683	-5.375000
0.6835	-6.000000
0.684	-3.750000
0.6845	-4.875000
0.685	-1.000000
0.6855	-3.500000
0.686	-1.125000
0.6865	1.000000
0.687	-1.000000
0.6875	-1.500000
0.688	-2.125000
0.6885	-2.375000
0.689	-0.500000
0.6895	-1.750000
0.69	-0.125000
0.6905	0.500000
0.691	-3.500000
0.6915	-2.875000
0.692	-2.125000
0.6925	-2.000000
0.693	-1.875000
0.6935	-3.625000
0.694	-7.125000
0.6945	-8.750000
0.695	-5.750000
0.6955	-7.000000
0.696	-8.500000
0.6965	-5.625000
0.697	-7.875000
0.6975	-9.124999
0.698	-8.750000
0.6985	-9.750001
0.699	-11.874999
0.6995	-8.125000
0.7	-9.375001
0.7005	-8.000000
0.701	-11.874999
0.7015	-11.625000
0.702	-11.625000
0.7025	-11.375000
0.703	-8.625000
0.7035	-12.000001
0.704	-11.750000
0.7045	-6.500000
0.705	-6.000000
0.7055	-10.000000
0.706	-9.000000
0.7065	-10.250000
0.707	-11.000000
0.7075	-10.625000
0.708	-7.125000
0.7085	-5.375000
0.709	-5.250000
0.7095	-4.625000
0.71	-9.124999
0.7105	-5.625000
0.711	-3.750000
0.7115	-0.750000
0.712	-8.750000
0.7125	-4.250000
0.713	-8.125000
0.7135	-12.250000
0.714	0.750000
0.7145	-0.625000
0.715	0.625000
0.7155	-8.000000
0.716	-9.875001
0.7165	-4.500000
0.717	2.125000
0.7175	-7.000000
0.718	-14.375000
0.7185	-7.125000
0.719	-3.125000
0.7195	-3.625000
0.72	-10.000000
0.7205	-10.875000
0.721	-5.375000
0.7215	-3.875000
0.722	-9.625000
0.7225	-9.875001
0.723	-10.375000
0.7235	-6.125000
0.724	-2.625000
0.7245	-3.625000
0.725	-10.000000
0.7255	-11.625000
0.726	-4.750000
0.7265	-3.000000
0.727	-6.625000
0.7275	-1.625000
0.728	-2.125000
0.7285	-3.750000
0.729	-2.875000
0.7295	-4.000000
0.73	-2.750000
0.7305	-4.625000
0.731	-3.125000
0.7315	2.625000
0.732	-3.125000
0.7325	-1.500000
0.733	4.000000
0.7335	0.500000
0.734	6.375000
0.7345	2.625000
0.735	2.750000
0.7355	5.625000
0.736	3.000000
0.7365	0.250000
0.737	3.125000
0.7375	9.750000
0.738	9.750000
0.7385	0.625000
0.739	7.375001
0.7395	12.000000
0.74	13.125000
0.7405	4.875000
0.741	6.750000
0.7415	7.000001
0.742	7.000001
0.7425	5.250000
0.743	4.500000
0.7435	8.500000
0.744	1.875000
0.7445	3.250000
0.745	1.000000
0.7455	0.750000
0.746	-1.500000
0.7465	2.125000
0.747	5.000000
0.7475	2.625000
0.748	-2.625000
0.7485	-1.750000
0.749	1.500000
0.7495	-3.125000
0.75	-2.625000
0.7505	-6.000000
0.751	-2.375000
0.7515	-2.250000
0.752	-1.875000
0.7525	-0.500000
0.753	-1.625000
0.7535	-3.250000
0.754	-2.125000
0.7545	-1.875000
0.755	-3.250000
0.7555	-2.000000
0.756	-2.000000
0.7565	-0.375000
0.757	-2.500000
0.7575	-5.750000
0.758	-7.250000
0.7585	-8.000000
0.759	-5.500000
0.7595	-6.500000
0.76	-6.000000
0.7605	-4.500000
0.761	-7.625000
0.7615	-4.500000
0.762	-4.375000
0.7625	-6.625000
0.763	-6.250000
0.7635	-3.250000
0.764	-6.000000
0.7645	-4.375000
0.765	-4.875000
0.7655	-4.250000
0.766	-4.500000
0.7665	-7.375000
0.767	-6.875000
0.7675	-8.250000
0.768	-5.500000
0.7685	-7.500000
0.769	-7.000000
0.7695	-6.250000
0.77	-5.375000
0.7705	-4.875000
0.771	-4.625000
0.7715	-5.500000
0.772	-5.000000
0.7725	-5.000000
0.773	-1.125000
0.7735	-0.250000
0.774	-2.625000
0.7745	-3.250000
0.775	-2.625000
0.7755	-4.125000
0.776	-3.250000
0.7765	-5.750000
0.777	-4.375000
0.7775	-1.375000
0.778	0.875000
0.7785	-0.875000
0.779	-1.750000
0.7795	-1.125000
0.78	1.375000
0.7805	-0.375000
0.781	-0.000000
0.7815	-0.125000
0.782	-0.375000
0.7825	2.000000
0.783	0.875000
0.7835	2.625000
0.784	3.000000
0.7845	1.875000
0.785	1.750000
0.7855	2.375000
0.786	2.375000
0.7865	3.625000
0.787	1.875000
0.7875	1.250000
0.788	2.750000
0.7885	3.125000
0.789	6.000000
0.7895	7.125000
0.79	7.875000
0.7905	4.250000
0.791	1.875000
0.7915	1.625000
0.792	2.375000
0.7925	4.375000
0.793	3.625000
0.7935	3.500000
0.794	3.000000
0.7945	4.375000
0.795	3.875000
0.7955	2.000000
0.796	2.875000
0.7965	1.750000
0.797	2.250000
0.7975	3.000000
0.798	4.250000
0.7985	4.750000
0.799	5.125000
0.7995	6.000000
0.8	8.625000
0.8005	9.125000
0.801	7.000001
0.8015	8.500000
0.802	8.500000
0.8025	6.750000
0.803	9.250000
0.8035	4.250000
0.804	5.500001
0.8045	6.000000
0.805	7.000001
0.8055	6.375000
0.806	7.750000
0.8065	10.125000
0.807	8.750001
0.8075	11.749999
0.808	15.250000
0.8085	12.874999
0.809	11.749999
0.8095	12.500001
0.81	14.750000
0.8105	15.625001
0.811	14.250000
0.8115	13.375000
0.812	14.625000
0.8125	14.500000
0.813	16.499999
0.8135	15.250000
0.814	15.625001
0.8145	16.000000
0.815	14.124999
0.8155	12.000000
0.816	9.125000
0.8165	10.750000
0.817	11.874999
0.8175	12.874999
0.818	13.500000
0.8185	11.874999
0.819	11.749999
0.8195	11.625000
0.82	10.000000
0.8205	8.000000
0.821	11.500000
0.8215	11.125000
0.822	12.000000
0.8225	13.375000
0.823	13.125000
0.8235	11.874999
0.824	11.500000
0.8245	9.624999
0.825	9.875001
0.8255	9.875001
0.826	10.249999
0.8265	7.875000
0.827	11.000001
0.8275	11.749999
0.828	9.875001
0.8285	10.249999
0.829	10.249999
0.8295	11.000001
0.83	11.625000
0.8305	11.000001
0.831	11.625000
0.8315	13.000000
0.832	12.000000
0.8325	12.625000
0.833	13.875000
0.8335	14.375001
0.834	14.375001
0.8345	15.124999
0.835	17.124999
0.8355	14.875000
0.836	14.375001
0.8365	11.874999
0.837	12.000000
0.8375	8.750001
0.838	9.125000
0.8385	7.250000
0.839	6.000000
0.8395	6.875000
0.84	6.125000
0.8405	9.000000
0.841	8.500000
0.8415	12.125001
0.842	12.500001
0.8425	10.000000
0.843	10.750000
0.8435	11.749999
0.844	12.500001
0.8445	13.625001
0.845	14.124999
0.8455	13.625001
0.846	15.250000
0.8465	17.624999
0.847	17.124999
0.8475	20.125001
0.848	21.250001
0.8485	22.499999
0.849	22.874999
0.8495	22.000001
0.85	20.999999
0.8505	19.250000
0.851	16.750001
0.8515	16.125000
0.852	15.625001
0.8525	15.124999
0.853	16.000000
0.8535	16.250000
0.854	16.250000
0.8545	14.124999
0.855	14.500000
0.8555	13.250001
0.856	14.500000
0.8565	13.125000
0.857	10.249999
0.8575	11.625000
0.858	12.750000
0.8585	10.875000
0.859	11.625000
0.8595	10.125000
0.86	11.250000
0.8605	12.874999
0.861	12.375000
0.8615	13.625001
0.862	13.250001
0.8625	12.250000
0.863	13.625001
0.8635	15.500000
0.864	19.500002
0.8645	19.500002
0.865	21.500000
0.8655	21.749999
0.866	18.999998
0.8665	21.250001
0.867	21.875000
0.8675	23.125001
0.868	19.750001
0.8685	20.750000
0.869	19.500002
0.8695	16.000000
0.87	16.374999
0.8705	17.375000
0.871	16.000000
0.8715	16.125000
0.872	12.500001
0.8725	13.500000
0.873	14.124999
0.8735	15.875000
0.874	18.750002
0.8745	17.875001
0.875	17.000000
0.8755	15.375001
0.876	14.124999
0.8765	13.750000
0.877	13.000000
0.8775	12.000000
0.878	10.624999
0.8785	10.249999
0.879	10.249999
0.8795	7.500000
0.88	7.375001
0.8805	3.875000
0.881	4.000000
0.8815	6.000000
0.882	6.625001
0.8825	6.375000
0.883	7.000001
0.8835	8.250000
0.884	8.125000
0.8845	8.875000
0.885	9.624999
0.8855	10.875000
0.886	11.000001
0.8865	10.249999
0.887	11.000001
0.8875	10.750000
0.888	10.000000
0.8885	11.625000
0.889	13.125000
0.8895	10.750000
0.89	10.624999
0.8905	9.000000
0.891	9.875001
0.8915	9.250000
0.892	7.625001
0.8925	8.375000
0.893	10.375000
0.8935	9.375000
0.894	10.875000
0.8945	12.125001
0.895	11.749999
0.8955	10.875000
0.896	10.125000
0.8965	7.625001
0.897	7.875000
0.8975	8.875000
0.898	6.250001
0.8985	5.125000
0.899	3.875000
0.8995	-0.000000
0.9	-1.000000
0.9005	0.125000
0.901	-0.875000
0.9015	-2.125000
0.902	-2.500000
0.9025	-3.250000
0.903	-2.375000
0.9035	-1.875000
0.904	-2.125000
0.9045	-3.625000
0.905	-2.500000
0.9055	1.250000
0.906	2.875000
0.9065	5.375000
0.907	4.750000
0.9075	5.250000
0.908	6.875000
0.9085	5.375000
0.909	6.000000
0.9095	4.000000
0.91	3.375000
0.9105	2.125000
0.911	1.625000
0.9115	1.750000
0.912	3.000000
0.9125	1.250000
0.913	1.125000
0.9135	2.000000
0.914	6.250001
0.9145	4.250000
0.915	7.000001
0.9155	6.250001
0.916	7.750000
0.9165	4.125000
0.917	4.750000
0.9175	4.125000
0.918	2.000000
0.9185	1.250000
0.919	2.000000
0.9195	0.875000
0.92	-2.500000
0.9205	-3.000000
0.921	-5.000000
0.9215	-4.000000
0.922	-3.000000
0.9225	-4.000000
0.923	-3.250000
0.9235	-1.750000
0.924	-3.875000
0.9245	-3.125000
0.925	-3.875000
0.9255	-2.500000
0.926	-2.000000
0.9265	-2.750000
0.927	-6.250000
0.9275	-6.625000
0.928	-3.625000
0.9285	-5.750000
0.929	-3.750000
0.9295	-3.875000
0.93	-2.375000
0.9305	-2.000000
0.931	-6.750000
0.9315	-6.250000
0.932	-4.375000
0.9325	-3.250000
0.933	-5.000000
0.9335	-6.000000
0.934	-6.875000
0.9345	-7.000000
0.935	-7.750000
0.9355	-7.375000
0.936	-8.250000
0.9365	-8.625000
0.937	-8.000000
0.9375	-4.750000
0.938	-2.250000
0.9385	-6.000000
0.939	-8.875000
0.9395	-6.875000
0.94	-5.250000
0.9405	-6.375000
0.941	-6.125000
0.9415	-6.250000
0.942	-8.375000
0.9425	-9.000000
0.943	-11.750000
0.9435	-13.000000
0.944	-14.750001
0.9445	-11.375000
0.945	-11.625000
0.9455	-11.250000
0.946	-10.750000
0.9465	-10.750000
0.947	-10.625000
0.9475	-12.374999
0.948	-12.500001
0.9485	-8.625000
0.949	-9.124999
0.9495	-7.375000
0.95	-9.000000
0.9505	-10.250000
0.951	-11.000000
0.9515	-12.500001
0.952	-12.750000
0.9525	-10.500000
0.953	-10.750000
0.9535	-8.250000
0.954	-11.000000
0.9545	-11.874999
0.955	-14.000000
0.9555	-12.625000
0.956	-12.750000
0.9565	-13.125000
0.957	-14.500000
0.9575	-18.625000
0.958	-18.249999
0.9585	-16.875001
0.959	-18.124999
0.9595	-18.999999
0.96	-18.875001
0.9605	-18.375000
0.961	-19.750001
0.9615	-18.750001
0.962	-17.250000
0.9625	-17.000001
0.963	-16.250000
0.9635	-17.750001
0.964	-16.624999
0.9645	-17.374999
0.965	-17.999998
0.9655	-18.124999
0.966	-20.250000
0.9665	-17.875001
0.967	-18.249999
0.9675	-13.500000
0.968	-16.750000
0.9685	-19.874998
0.969	-18.375000
0.9695	-18.124999
0.97	-18.875001
0.9705	-19.500001
0.971	-19.999999
0.9715	-18.375000
0.972	-16.124999
0.9725	-19.999999
0.973	-18.750001
0.9735	-17.750001
0.974	-18.249999
0.9745	-17.625000
0.975	-17.625000
0.9755	-16.250000
0.976	-17.000001
0.9765	-15.000000
0.977	-12.875000
0.9775	-12.000001
0.978	-12.374999
0.9785	-11.625000
0.979	-11.874999
0.9795	-10.500000
0.98	-10.875000
0.9805	-10.375000
0.981	-8.125000
0.9815	-8.875000
0.982	-10.375000
0.9825	-10.125000
0.983	-13.125000
0.9835	-11.625000
0.984	-11.500001
0.9845	-12.875000
0.985	-15.000000
0.9855	-16.250000
0.986	-15.750000
0.9865	-15.750000
0.987	-17.000001
0.9875	-17.750001
0.988	-19.125000
0.9885	-20.375000
0.989	-16.624999
0.9895	-16.750000
0.99	-19.500001
0.9905	-17.999998
0.991	-20.250000
0.9915	-23.624999
0.992	-17.999998
0.9925	-18.249999
0.993	-17.875001
0.9935	-19.375000
0.994	-19.999999
0.9945	-18.375000
0.995	-22.750000
0.9955	-19.375000
0.996	-17.625000
0.9965	-20.250000
0.997	-16.250000
0.9975	-17.999998
0.998	-15.250000
0.9985	-12.750000
0.999	-10.625000
0.9995	-13.875000
[truncated: 958,000 more rows]
