# Supplementary material for: EEGgui: a program used to detect electroencephalogram anomalies after traumatic brain injury
Source: Source Code Biol Med. 2013 May 21;8:12. doi: 10.1186/1751-0473-8-12 (PMC3673894; doi:10.1186/1751-0473-8-12)
Supplement: Additional file 1 — Timelock.m: a function that places Not A Number (NaN) in place of missing data. [file 1751-0473-8-12-S1.zip › 2002468826834285_add3.m]

%combination file of myspec and findstatsig

%EEG spec analysis using pwelch()
%reads continuous eeg data and processes in 4sec bins
%requires data to be in the [time;voltage] format
%SPD is averaged as followes
% delta = 0.5-4Hz
% theta = 4-8Hz
% alpha = 8-12Hz
% beta1 = 12-18Hz
% beta2 = 18-30Hz
% gamma = 30-60Hz

function [Collected_Data,sigRawData,voltagedata]...
    =EEGanalyze(data,control,Fs,bin_size,window,overlap,fftset,stdDev)

    load('controls.mat')
    voltagedata = data(2,:);

    %Determination of file end point
    file_size = size(voltagedata);
    file_endpoint = file_size(1,2);
    number_of_windows = round((file_endpoint - 1)/8000);
    
    %Raw data matrix preallocation
    Collected_Data= zeros(number_of_windows,6);
        
    %Ratio matrices, matrix preallocation
    %If looking at a new ratio create an empty matrix here
        AlphaBeta1= zeros(number_of_windows,1);
        AlphaBeta2= zeros(number_of_windows,1);
        AlphaDelta= zeros(number_of_windows,1);
        AlphaGamma= zeros(number_of_windows,1);    
        AlphaTheta= zeros(number_of_windows,1);
        
    %Function to advance reading window of 4 sec bins
      %Adjust bin_size to change reading window, set in program to prevent
      %possible error
    pointA= 1;
    pointB= (bin_size * Fs) + 1;
    window_count=0;
   
    
        while pointB <= file_endpoint;
       
            %Spec analysis settings
            [tmpdata,frequency]=pwelch(voltagedata(pointA:pointB),...
                window,overlap,fftset,Fs); %#ok<NASGU>
            
            %Advance bin by 1 reading window size
            window_count= window_count + 1;
            
            %sets start and stop point for each window
            pointA= pointA + (bin_size * Fs);
            pointB= pointB + (bin_size * Fs);
    
            %Averaging of spec data points
            delta= mean( tmpdata(2:3),1);
            theta= mean( tmpdata(4:5),1);
            alpha= mean( tmpdata(6:7),1);
            beta1= mean( tmpdata(8:10),1);
            beta2= mean( tmpdata(11:16),1);
            gamma= mean( tmpdata(17:31),1);
           
            Collected_Data(window_count,1)= delta;
            Collected_Data(window_count,2)= theta;
            Collected_Data(window_count,3)= alpha;
            Collected_Data(window_count,4)= beta1;
            Collected_Data(window_count,5)= beta2;
            Collected_Data(window_count,6)= gamma;
            
        %Analysis of ratios
        %Ratios are calculated at the same time data is collected
          
            %AB1 ratio
            AB1 = alpha/beta1;
            AlphaBeta1(window_count) = AB1;
            
            %AB2 ratio
            AB2 = alpha/beta2;
            AlphaBeta2(window_count) = AB2;
            
            %AD ratio
            AD = alpha/delta;
            AlphaDelta(window_count) = AD;
            
            %AG ratio
            AG = alpha/gamma;
            AlphaGamma(window_count) = AG;
            
            %AT ratio
            AT = alpha/theta;
            AlphaTheta(window_count) = AT;
      
        end
        Collected_Data=Collected_Data/control;   
        %Assign data to Workspace
        assignin('base','Collected_Data',Collected_Data);
         
        %Assign ratio to Workspace
        %If adding a ratio you must add a line here to have it 
            %appear in the workspace
        assignin('base','AlphaDelta',AlphaDelta);
        assignin('base','AlphaGamma',AlphaGamma);
        assignin('base','AlphaBeta1',AlphaBeta1);
        assignin('base','AlphaBeta2',AlphaBeta2);
        assignin('base','AlphaTheta',AlphaTheta);
            
        %Begin program to find statistical significance
        %program will look at a data set, calculate mean and std
        %and return non-zero values that are 2std > than the mean

        %Create empty matricies
        sigRawData    = zeros(number_of_windows,6);
        sigAlphaBeta1 = zeros(number_of_windows,1);
        sigAlphaBeta2 = zeros(number_of_windows,1);
        sigAlphaDelta = zeros(number_of_windows,1);
        sigAlphaGamma = zeros(number_of_windows,1);
        sigAlphaTheta = zeros(number_of_windows,1);
        
        %Calculate mean and standard deviation of each data to be analyzed
        
        mean_alpha = cell2mat(controls(2,5));
        std_alpha  = cell2mat(controls(2,6));
        
        mean_beta1 = cell2mat(controls(2,7));
        std_beta1  = cell2mat(controls(2,8));
        
        mean_beta2 = cell2mat(controls(2,9));
        std_beta2  = cell2mat(controls(2,10));
        
        mean_delta = cell2mat(controls(2,1));
        std_delta  = cell2mat(controls(2,2));
        
        mean_gamma = cell2mat(controls(2,11));
        std_gamma  = cell2mat(controls(2,12));
        
        mean_theta = cell2mat(controls(2,3));
        std_theta  = cell2mat(controls(2,4));
        
        mean_AB1 = nanmean(AlphaBeta1);
        std_AB1  = nanstd (AlphaBeta1);
        
        mean_AB2 = nanmean(AlphaBeta2);
        std_AB2  = nanstd (AlphaBeta2);
        
        mean_AD  = nanmean(AlphaDelta);
        std_AD   = nanstd(AlphaDelta);
        
        mean_AG  = nanmean(AlphaGamma);
        std_AG   = nanstd (AlphaGamma);
        
        mean_AT  = nanmean(AlphaTheta);
        std_AT   = nanstd (AlphaTheta);

        %Raw data analysis: DO NOT MODIFY

        %The less than or equal to values have been commented out
        %because we don't use them.
          
        %set cycle count
        cycle = 1;
        
        while cycle <= number_of_windows;
            
          %Raw data analysis: Delta
          if (Collected_Data(cycle,1) >= (mean_delta + stdDev* std_delta))
          %||(Collected_Data(cycle,1) <= (mean_delta - stdDev* std_delta));
               sigRawData(cycle,1) = Collected_Data(cycle,1);
          else
              sigRawData(cycle,1) = 0;
          end 
          
          %Raw data analysis: Theta
          if (Collected_Data(cycle,2) >= (mean_theta + stdDev* std_theta));
               sigRawData(cycle,2) = Collected_Data(cycle,2);
          else
               sigRawData(cycle,2) = 0;
          end
          
          %Raw data analysis: Alpha
          if (Collected_Data(cycle,3) >= (mean_alpha + stdDev* std_alpha))
          %||(Collected_Data(cycle,3) <= (mean_alpha - stdDev* std_alpha));
               sigRawData(cycle,3) = Collected_Data(cycle,3);
          else
               sigRawData(cycle,3) = 0;
          end 
          
          %Raw data analysis: Beta1
          if (Collected_Data(cycle,4) >= (mean_beta1 + stdDev* std_beta1))
          %||(Collected_Data(cycle,4) <= (mean_beta1 - stdDev* std_beta1));
               sigRawData(cycle,4) = Collected_Data(cycle,4);
          else
               sigRawData(cycle,4) = 0;
          end 
          
          %Raw data analysis: Beta2
          if (Collected_Data(cycle,5) >= (mean_beta2 + stdDev* std_beta2))
          %||(Collected_Data(cycle,5) <= (mean_beta2 - stdDev* std_beta2));
               sigRawData(cycle,5) = Collected_Data(cycle,5);
          else
               sigRawData(cycle,5) = 0;
          end 
          
          %Raw data analysis: Gamma
          if (Collected_Data(cycle,6) >= (mean_gamma + stdDev* std_gamma))
          %||(Collected_Data(cycle,6) <= (mean_gamma - stdDev* std_gamma));
               sigRawData(cycle,6) = Collected_Data(cycle,6);
          else
               sigRawData(cycle,6) = 0;
          end 
            
            % Ratio analysis
            
            %AB1 ratio analysis
            if (AlphaBeta1(cycle,1) >= (mean_AB1 + stdDev* std_AB1))
            %||(AlphaBeta1(cycle,1) <= (mean_AB1 - stdDev* std_AB1));
                 sigAlphaBeta1(cycle) = AlphaBeta1(cycle,1);
            else
                 sigAlphaBeta1(cycle) = 0;
            end
            
            %AB2 ratio analysis
            if (AlphaBeta2(cycle,1) >= (mean_AB2 + stdDev* std_AB2))
            %||(AlphaBeta2(cycle,1) <= (mean_AB2 - stdDev* std_AB2));
                 sigAlphaBeta2(cycle) = AlphaBeta2(cycle,1);
            else
                 sigAlphaBeta2(cycle) = 0;
            end
            
            %AD ratio analysis
            if (AlphaDelta(cycle,1) >= (mean_AD + stdDev* std_AD))
            %||(AlphaDelta(cycle,1) <= (mean_AD - stdDev* std_AD));
                 sigAlphaDelta(cycle) = AlphaDelta(cycle,1);
            else
                 sigAlphaDelta(cycle) = 0;
            end
            
            %AG ratio analysis
            if (AlphaGamma(cycle,1) >= (mean_AG + stdDev* std_AG))
            %||(AlphaGamma(cycle,1) <= (mean_AG - stdDev* std_AG));
                 sigAlphaGamma(cycle) = AlphaGamma(cycle,1);
            else
                 sigAlphaGamma(cycle) = 0;
            end
            
            %AT ratio analysis
            if (AlphaTheta(cycle,1) >= (mean_AT + stdDev* std_AT))
            %||(AlphaTheta(cycle,1) <= (mean_AT - stdDev* std_AT));
                 sigAlphaTheta(cycle) = AlphaTheta(cycle,1);
            else
                 sigAlphaTheta(cycle) = 0;
            end
            
            
        %Advance cycle by 1    
        cycle = cycle + 1;
        
        end
        
        %assign variables to workspace
        assignin('base','sigRawData',sigRawData);

        assignin('base','sigAlphaBeta1',sigAlphaBeta1);
        assignin('base','sigAlphaBeta2',sigAlphaBeta2);
        assignin('base','sigAlphaDelta',sigAlphaDelta);
        assignin('base','sigAlphaGamma',sigAlphaGamma);
        assignin('base','sigAlphaTheta',sigAlphaTheta);
        
        %Calculation of significant events
        %events in sigRawData
        events_delta = size(find(sigRawData(:,1)));
            events_delta = events_delta(1,1);
        events_theta = size(find(sigRawData(:,2)));
            events_theta = events_theta(1,1);
        events_alpha = size(find(sigRawData(:,3)));
            events_alpha = events_alpha(1,1);
        events_beta1 = size(find(sigRawData(:,4)));
            events_beta1 = events_beta1(1,1);
        events_beta2 = size(find(sigRawData(:,5)));
            events_beta2 = events_beta2(1,1);
        events_gamma = size(find(sigRawData(:,6)));
            events_gamma = events_gamma(1,1);
        
        events_RawData...
                = {'Delta','Theta','Alpha','Beta1','Beta2','Gamma';...
                    events_delta,events_theta,events_alpha,...
                    events_beta1, events_beta2, events_gamma}; 
        
        assignin('base','events_RawData',events_RawData);
          
        %events in alpha ratios
        events_AB1 = size(find(sigAlphaBeta1));
            events_AB1 = events_AB1(1,1);
        events_AB2 = size(find(sigAlphaBeta2));
            events_AB2 = events_AB2(1,1);
        events_AD  = size(find(sigAlphaDelta));
            events_AD = events_AD(1,1);
        events_AG = size(find(sigAlphaGamma));
            events_AG = events_AG(1,1);
        
        events_AlphaRatios = {'AB1','AB2','AD','AG'; events_AB1,...
            events_AB2, events_AD, events_AG};
        
        assignin('base','events_AlphaRatios',events_AlphaRatios);
        
               
end

    
    
    
