# Supplementary material for: EEGgui: a program used to detect electroencephalogram anomalies after traumatic brain injury
Source: Source Code Biol Med. 2013 May 21;8:12. doi: 10.1186/1751-0473-8-12 (PMC3673894; doi:10.1186/1751-0473-8-12)
Supplement: Additional file 1 — Timelock.m: a function that places Not A Number (NaN) in place of missing data. [file 1751-0473-8-12-S1.zip › 2002468826834285_add4.m]

%combination file of myspec and findstatsig

%EEG spec analysis using pwelch()
%reads continuous eeg data and processes in 4sec bins
%requires data to be in the [time;voltage] format
%SPD is averaged as followes
% delta = 0.5-4Hz
% theta = 4-8Hz
% alpha = 8-12Hz
% beta1 = 12-18Hz
% beta2 = 18-30Hz
% gamma = 30-60Hz

% This function nuses the 100-200Hz frequency band to normalize the signal
% for future calculations to be independent of signal strength.  You set
% your normalization frequency band at line 55

function [normalizationPower]=...
    EEGcontrols(data,Fs,bin_size,window,overlap,fftset)
    voltagedata = data(2,:);
    
    %Determination of file end point
    file_size = size(voltagedata);
    file_endpoint = file_size(1,2);
    number_of_windows = round((file_endpoint - 1)/8000);
    
    %Raw data matrix preallocation
%     Collected_Data= zeros(number_of_windows,1);
    Collected_Data= zeros(number_of_windows,7);

    
    %Function to advance reading window of 4 sec bins
       %Adjust bin_size to change reading window, set in program to prevent
       %possible error

    pointA= 1;
    pointB= (bin_size * Fs) + 1;
    window_count=0;
   
    
        while pointB <= file_endpoint;
       
            %Spec analysis settings
            [tmpdata,frequency]=...
                pwelch(voltagedata(pointA:pointB),window,overlap,...
                fftset,Fs); %#ok<NASGU>
                       
            window_count= window_count + 1;
            
            pointA= pointA + (bin_size * Fs);
            pointB= pointB + (bin_size * Fs);
            
            %Here is where you set your normalization frequency band.
            %To find the columns in tempdata that you wish to use, you must
            %go to the pwelch function.
            control=mean( tmpdata(53:103),1);
            delta= mean( tmpdata(2:3),1);
            theta= mean( tmpdata(4:5),1);
            alpha= mean( tmpdata(6:7),1);
            beta1= mean( tmpdata(8:10),1);
            beta2= mean( tmpdata(11:16),1);
            gamma= mean( tmpdata(17:31),1);

           
            Collected_Data(window_count,1) = control;
            Collected_Data(window_count,2)= delta;
            Collected_Data(window_count,3)= theta;
            Collected_Data(window_count,4)= alpha;
            Collected_Data(window_count,5)= beta1;
            Collected_Data(window_count,6)= beta2;
            Collected_Data(window_count,7)= gamma;
            
        end
        
        normalizationPower = nanmean(Collected_Data(:,1));
        Collected_Data=Collected_Data/normalizationPower;

%         This is where you calculate your mean powers for the event
%         detection........uncomment to event detection values
        meanDelta=nanmean(Collected_Data(:,2));
        stdDelta=nanstd(Collected_Data(:,2));
        meanTheta=nanmean(Collected_Data(:,3));
        stdTheta=nanstd(Collected_Data(:,3));
        meanAlpha=nanmean(Collected_Data(:,4));
        stdAlpha=nanstd(Collected_Data(:,4));
        meanBeta1=nanmean(Collected_Data(:,5));
        stdBeta1=nanstd(Collected_Data(:,5));
        meanBeta2=nanmean(Collected_Data(:,6));
        stdBeta2=nanstd(Collected_Data(:,6)) ;
        meanGamma=nanmean(Collected_Data(:,7));
        stdGamma=nanstd(Collected_Data(:,7));
        
        controls(1,:)={'meanDelta','stdDelta','meanTheta','stdTheta','meanAlpha',...
                  'stdAlpha','meanBeta1','stdBeta1','meanBeta2','stdBeta2',...
                  'meanGamma','stdGamma'};
        controls(2,:)={meanDelta,stdDelta,meanTheta,stdTheta,meanAlpha,...
                  stdAlpha,meanBeta1,stdBeta1,meanBeta2,stdBeta2,...
                  meanGamma,stdGamma};
       save('controls','controls')
end

    
    
    
