# Supplementary material for: EEGgui: a program used to detect electroencephalogram anomalies after traumatic brain injury
Source: Source Code Biol Med. 2013 May 21;8:12. doi: 10.1186/1751-0473-8-12 (PMC3673894; doi:10.1186/1751-0473-8-12)
Supplement: Additional file 1 — Timelock.m: a function that places Not A Number (NaN) in place of missing data. [file 1751-0473-8-12-S1.zip › 2002468826834285_add5.m]

%combination file of myspec and findstatsig

%EEG spec analysis using pwelch()
%reads continuous eeg data and processes in 4sec bins
%requires data to be in the [time;voltage] format
%SPD is averaged as followes
% delta = 0.5-4Hz
% theta = 4-8Hz
% alpha = 8-12Hz
% beta1 = 12-18Hz
% beta2 = 18-30Hz
% gamma = 30-60Hz

% This function calculates the spectral entropy

function [Entropy filteredData]=...
    EEGentropy(voltagedata,Fs,bin_size,window,overlap,fftset)

    %Change NaN values to 0.  This is necessary for the filter function
    %to work properly
    voltagedata(isnan(voltagedata)) = 0 ;
    
    %Filter function
    filteredData=fftf(voltagedata(1,:),voltagedata(2,:),60);
 
    %Determination of file end point
    file_size = size(filteredData);
    file_endpoint = file_size(1,2);
    number_of_windows = round((file_endpoint - 1)/8000);
    
    %Raw data matrix preallocation
    Entropy=zeros(number_of_windows,1);
        
    %Function to advance reading window
    pointA= 1;
    pointB= (bin_size * Fs) + 1;
    window_count=0;
   
        while pointB <= file_endpoint;
    
            [tmpdata,frequency]=...
                pwelch(filteredData(pointA:pointB),window,overlap,...
                fftset,Fs); %#ok<NASGU>
            
            %Advance bin by 1 reading window size
            window_count= window_count + 1;
            
            %sets start and stop point for each window
            pointA= pointA + (bin_size * Fs);
            pointB= pointB + (bin_size * Fs);
            
            %Entropy Calculation
            Cn=1/sum(tmpdata);
            Pn=Cn*tmpdata;
            S=Pn.*log(1./Pn);
            S=sum(S);
            size1=length(tmpdata);
            Entropy(window_count)=S./log(size1)./0.4931;
        end 
end

    
    
    
