# Supplementary material for: EEGgui: a program used to detect electroencephalogram anomalies after traumatic brain injury
Source: Source Code Biol Med. 2013 May 21;8:12. doi: 10.1186/1751-0473-8-12 (PMC3673894; doi:10.1186/1751-0473-8-12)
Supplement: Additional file 1 — Timelock.m: a function that places Not A Number (NaN) in place of missing data. [file 1751-0473-8-12-S1.zip › 2002468826834285_add7.m]

function varargout = EEGgui(varargin)
% EEGGUI MATLAB code for EEGgui.fig
%      EEGGUI, by itself, creates a new EEGGUI or raises the existing
%      singleton*.
%
%      H = EEGGUI returns the handle to a new EEGGUI or the handle to
%      the existing singleton*.
%
%      EEGGUI('CALLBACK',hObject,eventData,handles,...) calls the local
%      function named CALLBACK in EEGGUI.M with the given input arguments.
%
%      EEGGUI('Property','Value',...) creates a new EEGGUI or raises the
%      existing singleton*.  Starting from the left, property value pairs are
%      applied to the GUI before EEGgui_OpeningFcn gets called.  An
%      unrecognized property name or invalid value makes property application
%      stop.  All inputs are passed to EEGgui_OpeningFcn via varargin.
%
%      *See GUI Options on GUIDE's Tools menu.  Choose "GUI allows only one
%      instance to run (singleton)".
%
% See also: GUIDE, GUIDATA, GUIHANDLES

% Edit the above text to modify the response to help EEGgui

% Last Modified by GUIDE v2.5 24-Oct-2012 11:58:14

% Begin initialization code - DO NOT EDIT
gui_Singleton = 1;
gui_State = struct('gui_Name',       mfilename, ...
                   'gui_Singleton',  gui_Singleton, ...
                   'gui_OpeningFcn', @EEGgui_OpeningFcn, ...
                   'gui_OutputFcn',  @EEGgui_OutputFcn, ...
                   'gui_LayoutFcn',  [] , ...
                   'gui_Callback',   []);
if nargin && ischar(varargin{1})
    gui_State.gui_Callback = str2func(varargin{1});
end

if nargout
    [varargout{1:nargout}] = gui_mainfcn(gui_State, varargin{:});
else
    gui_mainfcn(gui_State, varargin{:});
end
% End initialization code - DO NOT EDIT


% --- Executes just before EEGgui is made visible.
function EEGgui_OpeningFcn(hObject, eventdata, handles, varargin)
% This function has no output args, see OutputFcn.
% hObject    handle to figure
% eventdata  reserved - to be defined in a future version of MATLAB
% handles    structure with handles and user data (see GUIDATA)
% varargin   command line arguments to EEGgui (see VARARGIN)

% Choose default command line output for EEGgui
handles.output = hObject;

% Update handles structure
guidata(hObject, handles);

% UIWAIT makes EEGgui wait for user response (see UIRESUME)
% uiwait(handles.figure1);


% --- Outputs from this function are returned to the command line.
function varargout = EEGgui_OutputFcn(hObject, eventdata, handles) 
% varargout  cell array for returning output args (see VARARGOUT);
% hObject    handle to figure
% eventdata  reserved - to be defined in a future version of MATLAB
% handles    structure with handles and user data (see GUIDATA)

% Get default command line output from handles structure
varargout{1} = handles.output;


% --- Executes on button press in loadData.
function loadData_Callback(hObject, eventdata, handles)
% hObject    handle to loadData (see GCBO)
% eventdata  reserved - to be defined in a future version of MATLAB
% handles    structure with handles and user data (see GUIDATA)

clear
global data2

filename=uigetfile('.txt');
A = importdata(filename);

temp = A';
%data multiplied by 1000 in labchart to increase decimal points.  Remove
%"./1000" if this is not done in the recording software
% B =[temp(1,:);temp(2,:)./1000]; 
C = size(temp);
endpoint = C(1,2);
data = temp;

data2=timelock(data);

% --- Executes on button press in normalize.
function normalize_Callback(hObject, eventdata, handles)
% hObject    handle to normalize (see GCBO)
% eventdata  reserved - to be defined in a future version of MATLAB
% handles    structure with handles and user data (see GUIDATA)

global data2 mean_control Collected_Data sigRawData ans

A=str2double(get(handles.inputStart, 'String')) ;
B=str2double(get(handles.inputEnd, 'String'));

data3(1,:)=data2(1,A:B);
data3(2,:)=data2(2,A:B);

    if get(handles.checkDefaults,'Value')==1
        recordingLength=60;
        Fs=2000;
        Bin_size=4;
        Window=512;
        Overlap=0;
        Nfft=1024;
        stdDev=4;
%         [mean_control]=EEGnorm(data3,Fs,Bin_size,Window,Overlap,Nfft);
    elseif get(handles.checkDefaults,'Value')==0
        recordingLength=str2double(get(handles.inputRecordingLength,'String'));
        Fs=str2double(get(handles.inputFrequency,'String'));
        Bin_size=str2double(get(handles.inputBinSize,'String'));
        Window=str2double(get(handles.inputWindow,'String'));
        Overlap=str2double(get(handles.inputOverlap,'String'));
        Nfft=str2double(get(handles.inputNfft,'String'));
        EventLimit=str2double(get(handles.inputEventLimit,'String'));
%         [mean_control]=EEGnorm(data3,Fs,Bin_size,Window,Overlap,Nfft);
    end
    
    if get(handles.checkControlPowers,'Value')==1
        [mean_control]=EEGcontrols(data3,Fs,Bin_size,Window,Overlap,Nfft);
    else
        [mean_control]=EEGnorm(data3,Fs,Bin_size,Window,Overlap,Nfft);
    end        
        
set(handles.normalizationPower,'String',mean_control);

% --- Executes on button press in analyze.
function analyze_Callback(hObject, eventdata, handles)
% hObject    handle to analyze (see GCBO)
% eventdata  reserved - to be defined in a future version of MATLAB
% handles    structure with handles and user data (see GUIDATA)

global data2 mean_control
    
    if get(handles.checkNoNormalize,'Value')==1
        mean_control=1
    end

    if get(handles.checkPostPTZ,'Value')==1
        mean_control=str2double(get(handles.inputPower,'String'));
    end
    
    if get(handles.checkDefaults,'Value')==1
        recordingLength=60;
        Fs=2000;
        Bin_size=4;
        Window=512;
        Overlap=[];
        Nfft=1024;
        EventLimit=4;
        [power,events,data]=EEGanalyze(data2,mean_control,Fs,Bin_size,Window,Overlap,Nfft,EventLimit);
    elseif get(handles.checkDefaults,'Value')==0
        recordingLength=str2double(get(handles.inputRecordingLength,'String'));
        Fs=str2double(get(handles.inputFrequency,'String'));
        Bin_size=str2double(get(handles.inputBinSize,'String'));
        Window=str2double(get(handles.inputWindow,'String'));
        Overlap=str2double(get(handles.inputOverlap,'String'));
        Nfft=str2double(get(handles.inputNfft,'String'));
        EventLimit=str2double(get(handles.inputEventLimit,'String'));
        [power,events,data]=EEGanalyze(data2,mean_control,Fs,Bin_size,Window,Overlap,Nfft,EventLimit);
    end
    
showFigure(power,events,data,Fs,Bin_size);    

[entropy filteredSignal]=EEGentropy(data2,Fs,Bin_size,Window,Overlap,Nfft);
showEntropy(entropy, power, events, filteredSignal,Fs,Bin_size);
function inputStart_Callback(hObject, eventdata, handles)
% hObject    handle to inputStart (see GCBO)
% eventdata  reserved - to be defined in a future version of MATLAB
% handles    structure with handles and user data (see GUIDATA)

% Hints: get(hObject,'String') returns contents of inputStart as text
%        str2double(get(hObject,'String')) returns contents of inputStart as a double


% --- Executes during object creation, after setting all properties.
function inputStart_CreateFcn(hObject, eventdata, handles)
% hObject    handle to inputStart (see GCBO)
% eventdata  reserved - to be defined in a future version of MATLAB
% handles    empty - handles not created until after all CreateFcns called

% Hint: edit controls usually have a white background on Windows.
%       See ISPC and COMPUTER.
if ispc && isequal(get(hObject,'BackgroundColor'), get(0,'defaultUicontrolBackgroundColor'))
    set(hObject,'BackgroundColor','white');
end


function inputEnd_Callback(hObject, eventdata, handles)
% hObject    handle to inputEnd (see GCBO)
% eventdata  reserved - to be defined in a future version of MATLAB
% handles    structure with handles and user data (see GUIDATA)

% Hints: get(hObject,'String') returns contents of inputEnd as text
%        str2double(get(hObject,'String')) returns contents of inputEnd as a double


% --- Executes during object creation, after setting all properties.
function inputEnd_CreateFcn(hObject, eventdata, handles)
% hObject    handle to inputEnd (see GCBO)
% eventdata  reserved - to be defined in a future version of MATLAB
% handles    empty - handles not created until after all CreateFcns called

% Hint: edit controls usually have a white background on Windows.
%       See ISPC and COMPUTER.
if ispc && isequal(get(hObject,'BackgroundColor'), get(0,'defaultUicontrolBackgroundColor'))
    set(hObject,'BackgroundColor','white');
end


% --- Executes on button press in save.
function save_Callback(hObject, eventdata, handles)
% hObject    handle to save (see GCBO)
% eventdata  reserved - to be defined in a future version of MATLAB
% handles    structure with handles and user data (see GUIDATA)

filename=get(handles.inputFilename,'String');
save(filename)

function inputFilename_Callback(hObject, eventdata, handles)
% hObject    handle to inputFilename (see GCBO)
% eventdata  reserved - to be defined in a future version of MATLAB
% handles    structure with handles and user data (see GUIDATA)

% Hints: get(hObject,'String') returns contents of inputFilename as text
%        str2double(get(hObject,'String')) returns contents of inputFilename as a double


% --- Executes during object creation, after setting all properties.
function inputFilename_CreateFcn(hObject, eventdata, handles)
% hObject    handle to inputFilename (see GCBO)
% eventdata  reserved - to be defined in a future version of MATLAB
% handles    empty - handles not created until after all CreateFcns called

% Hint: edit controls usually have a white background on Windows.
%       See ISPC and COMPUTER.
if ispc && isequal(get(hObject,'BackgroundColor'), get(0,'defaultUicontrolBackgroundColor'))
    set(hObject,'BackgroundColor','white');
end


% --- Executes on button press in checkDefaults.
function checkDefaults_Callback(hObject, eventdata, handles)
% hObject    handle to checkDefaults (see GCBO)
% eventdata  reserved - to be defined in a future version of MATLAB
% handles    structure with handles and user data (see GUIDATA)

% Hint: get(hObject,'Value') returns toggle state of checkDefaults


function edit4_Callback(hObject, eventdata, handles)
% hObject    handle to edit4 (see GCBO)
% eventdata  reserved - to be defined in a future version of MATLAB
% handles    structure with handles and user data (see GUIDATA)

% Hints: get(hObject,'String') returns contents of edit4 as text
%        str2double(get(hObject,'String')) returns contents of edit4 as a double


% --- Executes during object creation, after setting all properties.
function edit4_CreateFcn(hObject, eventdata, handles)
% hObject    handle to edit4 (see GCBO)
% eventdata  reserved - to be defined in a future version of MATLAB
% handles    empty - handles not created until after all CreateFcns called

% Hint: edit controls usually have a white background on Windows.
%       See ISPC and COMPUTER.
if ispc && isequal(get(hObject,'BackgroundColor'), get(0,'defaultUicontrolBackgroundColor'))
    set(hObject,'BackgroundColor','white');
end


function inputRecordingLength_Callback(hObject, eventdata, handles)
% hObject    handle to inputRecordingLength (see GCBO)
% eventdata  reserved - to be defined in a future version of MATLAB
% handles    structure with handles and user data (see GUIDATA)

% Hints: get(hObject,'String') returns contents of inputRecordingLength as text
%        str2double(get(hObject,'String')) returns contents of inputRecordingLength as a double


% --- Executes during object creation, after setting all properties.
function inputRecordingLength_CreateFcn(hObject, eventdata, handles)
% hObject    handle to inputRecordingLength (see GCBO)
% eventdata  reserved - to be defined in a future version of MATLAB
% handles    empty - handles not created until after all CreateFcns called

% Hint: edit controls usually have a white background on Windows.
%       See ISPC and COMPUTER.
if ispc && isequal(get(hObject,'BackgroundColor'), get(0,'defaultUicontrolBackgroundColor'))
    set(hObject,'BackgroundColor','white');
end


function inputFrequency_Callback(hObject, eventdata, handles)
% hObject    handle to inputFrequency (see GCBO)
% eventdata  reserved - to be defined in a future version of MATLAB
% handles    structure with handles and user data (see GUIDATA)

% Hints: get(hObject,'String') returns contents of inputFrequency as text
%        str2double(get(hObject,'String')) returns contents of inputFrequency as a double


% --- Executes during object creation, after setting all properties.
function inputFrequency_CreateFcn(hObject, eventdata, handles)
% hObject    handle to inputFrequency (see GCBO)
% eventdata  reserved - to be defined in a future version of MATLAB
% handles    empty - handles not created until after all CreateFcns called

% Hint: edit controls usually have a white background on Windows.
%       See ISPC and COMPUTER.
if ispc && isequal(get(hObject,'BackgroundColor'), get(0,'defaultUicontrolBackgroundColor'))
    set(hObject,'BackgroundColor','white');
end


function inputBinSize_Callback(hObject, eventdata, handles)
% hObject    handle to inputBinSize (see GCBO)
% eventdata  reserved - to be defined in a future version of MATLAB
% handles    structure with handles and user data (see GUIDATA)

% Hints: get(hObject,'String') returns contents of inputBinSize as text
%        str2double(get(hObject,'String')) returns contents of inputBinSize as a double


% --- Executes during object creation, after setting all properties.
function inputBinSize_CreateFcn(hObject, eventdata, handles)
% hObject    handle to inputBinSize (see GCBO)
% eventdata  reserved - to be defined in a future version of MATLAB
% handles    empty - handles not created until after all CreateFcns called

% Hint: edit controls usually have a white background on Windows.
%       See ISPC and COMPUTER.
if ispc && isequal(get(hObject,'BackgroundColor'), get(0,'defaultUicontrolBackgroundColor'))
    set(hObject,'BackgroundColor','white');
end


function inputOverlap_Callback(hObject, eventdata, handles)
% hObject    handle to inputOverlap (see GCBO)
% eventdata  reserved - to be defined in a future version of MATLAB
% handles    structure with handles and user data (see GUIDATA)

% Hints: get(hObject,'String') returns contents of inputOverlap as text
%        str2double(get(hObject,'String')) returns contents of inputOverlap as a double


% --- Executes during object creation, after setting all properties.
function inputOverlap_CreateFcn(hObject, eventdata, handles)
% hObject    handle to inputOverlap (see GCBO)
% eventdata  reserved - to be defined in a future version of MATLAB
% handles    empty - handles not created until after all CreateFcns called

% Hint: edit controls usually have a white background on Windows.
%       See ISPC and COMPUTER.
if ispc && isequal(get(hObject,'BackgroundColor'), get(0,'defaultUicontrolBackgroundColor'))
    set(hObject,'BackgroundColor','white');
end


function edit19_Callback(hObject, eventdata, handles)
% hObject    handle to edit19 (see GCBO)
% eventdata  reserved - to be defined in a future version of MATLAB
% handles    structure with handles and user data (see GUIDATA)

% Hints: get(hObject,'String') returns contents of edit19 as text
%        str2double(get(hObject,'String')) returns contents of edit19 as a double


% --- Executes during object creation, after setting all properties.
function edit19_CreateFcn(hObject, eventdata, handles)
% hObject    handle to edit19 (see GCBO)
% eventdata  reserved - to be defined in a future version of MATLAB
% handles    empty - handles not created until after all CreateFcns called

% Hint: edit controls usually have a white background on Windows.
%       See ISPC and COMPUTER.
if ispc && isequal(get(hObject,'BackgroundColor'), get(0,'defaultUicontrolBackgroundColor'))
    set(hObject,'BackgroundColor','white');
end


function inputNfft_Callback(hObject, eventdata, handles)
% hObject    handle to inputNfft (see GCBO)
% eventdata  reserved - to be defined in a future version of MATLAB
% handles    structure with handles and user data (see GUIDATA)

% Hints: get(hObject,'String') returns contents of inputNfft as text
%        str2double(get(hObject,'String')) returns contents of inputNfft as a double


% --- Executes during object creation, after setting all properties.
function inputNfft_CreateFcn(hObject, eventdata, handles)
% hObject    handle to inputNfft (see GCBO)
% eventdata  reserved - to be defined in a future version of MATLAB
% handles    empty - handles not created until after all CreateFcns called

% Hint: edit controls usually have a white background on Windows.
%       See ISPC and COMPUTER.
if ispc && isequal(get(hObject,'BackgroundColor'), get(0,'defaultUicontrolBackgroundColor'))
    set(hObject,'BackgroundColor','white');
end


function inputWindow_Callback(hObject, eventdata, handles)
% hObject    handle to inputWindow (see GCBO)
% eventdata  reserved - to be defined in a future version of MATLAB
% handles    structure with handles and user data (see GUIDATA)

% Hints: get(hObject,'String') returns contents of inputWindow as text
%        str2double(get(hObject,'String')) returns contents of inputWindow as a double


% --- Executes during object creation, after setting all properties.
function inputWindow_CreateFcn(hObject, eventdata, handles)
% hObject    handle to inputWindow (see GCBO)
% eventdata  reserved - to be defined in a future version of MATLAB
% handles    empty - handles not created until after all CreateFcns called

% Hint: edit controls usually have a white background on Windows.
%       See ISPC and COMPUTER.
if ispc && isequal(get(hObject,'BackgroundColor'), get(0,'defaultUicontrolBackgroundColor'))
    set(hObject,'BackgroundColor','white');
end


function inputEventLimit_Callback(hObject, eventdata, handles)
% hObject    handle to inputEventLimit (see GCBO)
% eventdata  reserved - to be defined in a future version of MATLAB
% handles    structure with handles and user data (see GUIDATA)

% Hints: get(hObject,'String') returns contents of inputEventLimit as text
%        str2double(get(hObject,'String')) returns contents of inputEventLimit as a double


% --- Executes during object creation, after setting all properties.
function inputEventLimit_CreateFcn(hObject, eventdata, handles)
% hObject    handle to inputEventLimit (see GCBO)
% eventdata  reserved - to be defined in a future version of MATLAB
% handles    empty - handles not created until after all CreateFcns called

% Hint: edit controls usually have a white background on Windows.
%       See ISPC and COMPUTER.
if ispc && isequal(get(hObject,'BackgroundColor'), get(0,'defaultUicontrolBackgroundColor'))
    set(hObject,'BackgroundColor','white');
end


% --- Executes on button press in checkPostPTZ.
function checkPostPTZ_Callback(hObject, eventdata, handles)
% hObject    handle to checkPostPTZ (see GCBO)
% eventdata  reserved - to be defined in a future version of MATLAB
% handles    structure with handles and user data (see GUIDATA)

% Hint: get(hObject,'Value') returns toggle state of checkPostPTZ


function inputPower_Callback(hObject, eventdata, handles)
% hObject    handle to inputPower (see GCBO)
% eventdata  reserved - to be defined in a future version of MATLAB
% handles    structure with handles and user data (see GUIDATA)

% Hints: get(hObject,'String') returns contents of inputPower as text
%        str2double(get(hObject,'String')) returns contents of inputPower as a double


% --- Executes during object creation, after setting all properties.
function inputPower_CreateFcn(hObject, eventdata, handles)
% hObject    handle to inputPower (see GCBO)
% eventdata  reserved - to be defined in a future version of MATLAB
% handles    empty - handles not created until after all CreateFcns called

% Hint: edit controls usually have a white background on Windows.
%       See ISPC and COMPUTER.
if ispc && isequal(get(hObject,'BackgroundColor'), get(0,'defaultUicontrolBackgroundColor'))
    set(hObject,'BackgroundColor','white');
end


% --- Executes on button press in psd.
function psd_Callback(hObject, eventdata, handles)
% hObject    handle to psd (see GCBO)
% eventdata  reserved - to be defined in a future version of MATLAB
% handles    structure with handles and user data (see GUIDATA)
% get current axes

EEGpsd


% --- Executes on button press in checkControlPowers.
function checkControlPowers_Callback(hObject, eventdata, handles)
% hObject    handle to checkControlPowers (see GCBO)
% eventdata  reserved - to be defined in a future version of MATLAB
% handles    structure with handles and user data (see GUIDATA)

% Hint: get(hObject,'Value') returns toggle state of checkControlPowers


% --- Executes on button press in checkNoNormalize.
function checkNoNormalize_Callback(hObject, eventdata, handles)
% hObject    handle to checkNoNormalize (see GCBO)
% eventdata  reserved - to be defined in a future version of MATLAB
% handles    structure with handles and user data (see GUIDATA)

% Hint: get(hObject,'Value') returns toggle state of checkNoNormalize
